# Supplementary material for: Expression profiling of primary and metastatic oral squamous cell carcinoma identifies progression‐associated transcriptome changes and therapeutic vulnerabilities
Source: Cancer Commun (Lond). 2025 Jan 7;45(4):433–7. doi: 10.1002/cac2.12660 (PMC11999880; doi:10.1002/cac2.12660)
Supplement: Supplementary file 2 — Supporting Information [file CAC2-45-433-s001.xlsx]

## Sheet: Suppl. Table S1
Supplementary Table S1: Differentially expressed genes in cluster 3 compared to cluster 1&2 (FDR ≤ 0.05; |log2FC| ≥ 1)
Ensembl ID	gene	bio_type	logFC	FDR
ENSG00000171446	KRT27	protein_coding	4.05074	0.000262172
ENSG00000186442	KRT3	protein_coding	3.93527	1.57879e-05
ENSG00000180176	TH	protein_coding	3.79853	3.37877e-10
ENSG00000161849	KRT84	protein_coding	3.49754	1.00203e-06
ENSG00000204450	TRIM64	protein_coding	3.38535	0.0180547
ENSG00000189253	TRIM64B	protein_coding	3.27686	0.00615387
ENSG00000168930	TRIM49	protein_coding	3.25415	0.0357317
ENSG00000204449	TRIM49C	protein_coding	3.23191	0.047161
ENSG00000184999	SLC22A10	protein_coding	3.18371	0.000677688
ENSG00000223614	ZNF735	protein_coding	2.98651	0.0396391
ENSG00000104327	CALB1	protein_coding	2.93259	0.0177925
ENSG00000145721	LIX1	protein_coding	2.78442	0.00163972
ENSG00000112038	OPRM1	protein_coding	2.32365	0.0189488
ENSG00000187689	AMTN	protein_coding	2.12083	0.0476127
ENSG00000149043	SYT8	protein_coding	2.0709	0.0168387
ENSG00000117598	PLPPR5	protein_coding	1.99711	0.0247184
ENSG00000215277	RNF212B	protein_coding	1.95483	0.0148388
ENSG00000189052	CGB5	protein_coding	1.94527	0.0304184
ENSG00000112530	PACRG	protein_coding	1.94497	0.00629669
ENSG00000153714	LURAP1L	protein_coding	1.86599	3.76357e-07
ENSG00000086159	AQP6	protein_coding	1.74517	0.0177925
ENSG00000160207	HSF2BP	protein_coding	1.68219	4.43174e-08
ENSG00000169994	MYO7B	protein_coding	1.66201	0.00649064
ENSG00000170965	PLAC1	protein_coding	1.57196	0.0428186
ENSG00000173156	RHOD	protein_coding	1.4041	0.00492667
ENSG00000135919	SERPINE2	protein_coding	1.33686	0.0181929
ENSG00000145824	CXCL14	protein_coding	1.31745	0.0446377
ENSG00000154099	DNAAF1	protein_coding	1.29981	0.028786
ENSG00000090530	P3H2	protein_coding	1.26963	0.0323971
ENSG00000100558	PLEK2	protein_coding	1.25747	0.00110712
ENSG00000274618	H4C6	protein_coding	1.22396	0.00683131
ENSG00000038295	TLL1	protein_coding	1.22209	0.0170657
ENSG00000185070	FLRT2	protein_coding	1.20544	0.00315347
ENSG00000081985	IL12RB2	protein_coding	1.14817	0.0428186
ENSG00000177494	ZBED2	protein_coding	1.13629	0.0396391
ENSG00000253537	PCDHGA7	protein_coding	1.12262	0.0168387
ENSG00000146233	CYP39A1	protein_coding	1.10316	0.0490855
ENSG00000105974	CAV1	protein_coding	1.04932	0.0400868
ENSG00000234465	PINLYP	protein_coding	1.0249	0.0202484
ENSG00000150687	PRSS23	protein_coding	1.00159	0.00832711
ENSG00000081923	ATP8B1	protein_coding	-1.01301	0.0189488
ENSG00000143819	EPHX1	protein_coding	-1.0536	0.0464916
ENSG00000165929	TC2N	protein_coding	-1.05516	0.0267922
ENSG00000141576	RNF157	protein_coding	-1.05551	0.0476127
ENSG00000143248	RGS5	protein_coding	-1.11233	0.041096
ENSG00000162817	C1orf115	protein_coding	-1.1326	0.0170657
ENSG00000171766	GATM	protein_coding	-1.13995	0.0254625
ENSG00000166347	CYB5A	protein_coding	-1.15746	0.000631591
ENSG00000173320	STOX2	protein_coding	-1.22944	0.0174552
ENSG00000111261	MANSC1	protein_coding	-1.2658	0.00385619
ENSG00000183742	MACC1	protein_coding	-1.27177	0.0428186
ENSG00000196074	SYCP2	protein_coding	-1.30697	0.0428186
ENSG00000003989	SLC7A2	protein_coding	-1.31514	0.0428186
ENSG00000198478	SH3BGRL2	protein_coding	-1.42422	0.0428186
ENSG00000079931	MOXD1	protein_coding	-1.45382	0.0254625
ENSG00000133985	TTC9	protein_coding	-1.4616	0.0168387
ENSG00000082497	SERTAD4	protein_coding	-1.4758	0.0252255
ENSG00000197479	PCDHB11	protein_coding	-1.4863	0.0448604
ENSG00000155966	AFF2	protein_coding	-1.59122	0.0247814
ENSG00000112379	ARFGEF3	protein_coding	-1.60332	0.0476127
ENSG00000172602	RND1	protein_coding	-1.61086	0.0435738
ENSG00000181885	CLDN7	protein_coding	-1.62426	0.0448604
ENSG00000143375	CGN	protein_coding	-1.63517	0.039105
ENSG00000171119	NRTN	protein_coding	-1.73016	0.0357317
ENSG00000150627	WDR17	protein_coding	-1.73246	0.0308806
ENSG00000162444	RBP7	protein_coding	-1.79721	0.00489778
ENSG00000055813	CCDC85A	protein_coding	-1.80335	0.0490029
ENSG00000143502	SUSD4	protein_coding	-1.92955	0.0155475
ENSG00000122375	OPN4	protein_coding	-1.9412	0.032613
ENSG00000165092	ALDH1A1	protein_coding	-1.94675	0.0395935
ENSG00000134533	RERG	protein_coding	-1.95268	0.0114749
ENSG00000073737	DHRS9	protein_coding	-1.98235	0.013647
ENSG00000177181	RIMKLA	protein_coding	-2.07954	0.0396391
ENSG00000186377	CYP4X1	protein_coding	-2.10086	0.0378061
ENSG00000165091	TMC1	protein_coding	-2.13501	0.00615387
ENSG00000064655	EYA2	protein_coding	-2.16458	0.0174552
ENSG00000114948	ADAM23	protein_coding	-2.1681	0.0114749
ENSG00000163435	ELF3	protein_coding	-2.18863	0.013716
ENSG00000114631	PODXL2	protein_coding	-2.19058	0.0361209
ENSG00000214711	CAPN14	protein_coding	-2.20757	0.0376344
ENSG00000171124	FUT3	protein_coding	-2.20815	0.0248412
ENSG00000050030	NEXMIF	protein_coding	-2.22925	0.0366393
ENSG00000183914	DNAH2	protein_coding	-2.23533	0.0315518
ENSG00000188803	SHISA6	protein_coding	-2.28016	0.0250204
ENSG00000198300	PEG3	protein_coding	-2.29502	0.0155475
ENSG00000171126	KCNG3	protein_coding	-2.31683	0.0378061
ENSG00000006377	DLX6	protein_coding	-2.32372	0.0444986
ENSG00000166828	SCNN1G	protein_coding	-2.33775	0.0202484
ENSG00000183248	PRR36	protein_coding	-2.44088	0.0460835
ENSG00000157152	SYN2	protein_coding	-2.44518	0.0400868
ENSG00000147041	SYTL5	protein_coding	-2.55537	0.0411629
ENSG00000165238	WNK2	protein_coding	-2.56401	0.01147
ENSG00000168702	LRP1B	protein_coding	-2.56653	0.0277211
ENSG00000145451	GLRA3	protein_coding	-2.64301	0.0448183
ENSG00000140873	ADAMTS18	protein_coding	-2.65657	0.0459186
ENSG00000114790	ARHGEF26	protein_coding	-2.65726	0.00102636
ENSG00000186529	CYP4F3	protein_coding	-2.76829	0.00976333
ENSG00000174502	SLC26A9	protein_coding	-2.78025	0.0148388
ENSG00000175175	PPM1E	protein_coding	-2.85733	0.024562
ENSG00000184012	TMPRSS2	protein_coding	-2.86166	0.0428186
ENSG00000115194	SLC30A3	protein_coding	-2.89953	0.0424828
ENSG00000182931	WFDC10B	protein_coding	-2.9763	0.0289817
ENSG00000198216	CACNA1E	protein_coding	-3.01171	0.0294281
ENSG00000183798	EMILIN3	protein_coding	-3.15094	0.00708917
ENSG00000229314	ORM1	protein_coding	-3.1656	0.0344219
ENSG00000184374	COLEC10	protein_coding	-3.19691	0.047161
ENSG00000152822	GRM1	protein_coding	-3.23471	0.0329595
ENSG00000129514	FOXA1	protein_coding	-3.25226	0.01059
ENSG00000072133	RPS6KA6	protein_coding	-3.30623	0.0136224
ENSG00000171714	ANO5	protein_coding	-3.31453	0.041267
ENSG00000126010	GRPR	protein_coding	-3.34544	0.0174552
ENSG00000188219	POTEE	protein_coding	-3.39524	0.0244823
ENSG00000198848	CES1	protein_coding	-3.44191	0.0136224
ENSG00000146453	PNLDC1	protein_coding	-3.45291	0.0177925
ENSG00000146250	PRSS35	protein_coding	-3.48018	0.0396391
ENSG00000148408	CACNA1B	protein_coding	-3.52762	0.0136003
ENSG00000188487	INSC	protein_coding	-3.53016	0.0387396
ENSG00000145692	BHMT	protein_coding	-3.53434	0.00196136
ENSG00000100678	SLC8A3	protein_coding	-3.54399	0.0174552
ENSG00000171951	SCG2	protein_coding	-3.55509	0.0378061
ENSG00000173868	PHOSPHO1	protein_coding	-3.56527	0.0136224
ENSG00000139865	TTC6	protein_coding	-3.57905	0.0267042
ENSG00000183166	CALN1	protein_coding	-3.58463	0.0202484
ENSG00000187773	DIPK1C	protein_coding	-3.64892	0.0244823
ENSG00000181617	FDCSP	protein_coding	-3.6772	0.0248412
ENSG00000107518	ATRNL1	protein_coding	-3.72419	0.00645848
ENSG00000236279	CLEC2L	protein_coding	-3.93124	0.0428186
ENSG00000141096	DPEP3	protein_coding	-3.9857	0.0477041
ENSG00000106536	POU6F2	protein_coding	-4.11449	0.0423407
ENSG00000174697	LEP	protein_coding	-4.1322	0.019777
ENSG00000125084	WNT1	protein_coding	-4.18228	0.0227253
ENSG00000170835	CEL	protein_coding	-4.34714	0.00346881
ENSG00000204248	COL11A2	protein_coding	-4.41233	0.0395935
ENSG00000133863	TEX15	protein_coding	-4.50795	0.0317792
ENSG00000095596	CYP26A1	protein_coding	-4.51828	0.024562
ENSG00000196427	NBPF4	protein_coding	-4.56646	0.0174552
ENSG00000161270	NPHS1	protein_coding	-4.6197	0.0395935
ENSG00000162078	ZG16B	protein_coding	-4.73444	0.00967472
ENSG00000130294	KIF1A	protein_coding	-4.90301	0.0189488
ENSG00000142449	FBN3	protein_coding	-5.11744	0.0366393
ENSG00000070748	CHAT	protein_coding	-5.13152	0.0395935
ENSG00000184530	C6orf58	protein_coding	-5.37377	0.00606235
ENSG00000133124	IRS4	protein_coding	-5.48975	0.0408254
ENSG00000133636	NTS	protein_coding	-5.77225	0.0170616
ENSG00000187527	ATP13A5	protein_coding	-6.2129	0.0174552
ENSG00000117148	ACTL8	protein_coding	-6.31736	0.0174552
ENSG00000170374	SP7	protein_coding	-6.3676	0.0395935
ENSG00000198883	PNMA5	protein_coding	-6.82738	0.0107164
ENSG00000268940	CT45A1	protein_coding	-6.94477	0.0453295
ENSG00000184033	CTAG1B	protein_coding	-8.12085	0.0366393
ENSG00000268651	CTAG1A	protein_coding	-8.95372	0.0168478
ENSG00000238269	PAGE2B	protein_coding	-9.12167	0.0329595
ENSG00000158639	PAGE5	protein_coding	-9.7239	0.0288049
ENSG00000234068	PAGE2	protein_coding	-10.1724	0.0345144
ENSG00000185559	DLK1	protein_coding	-10.7218	0.0202773
ENSG00000154143	PANX3	protein_coding	-11.5522	0.0248412
ENSG00000287441	AC131956.3	lncRNA	4.35777	0.000438459
ENSG00000261780	LINC02582	lncRNA	4.13121	0.00202404
ENSG00000249882	LINC02501	lncRNA	3.95377	0.000152093
ENSG00000226708	AC073409.1	lncRNA	3.64397	0.00895045
ENSG00000227912	AL441943.2	lncRNA	3.3897	0.000345697
ENSG00000250218	ALDH1L1.AS1	lncRNA	3.12645	0.00346881
ENSG00000265514	LINC01892	lncRNA	3.08018	0.0428186
ENSG00000286756	AP000769.6	lncRNA	3.01722	3.05864e-07
ENSG00000266976	AC079466.1	lncRNA	2.7682	0.00801884
ENSG00000226397	C12orf77	lncRNA	2.7358	0.000152093
ENSG00000230051	AL020994.2	lncRNA	2.72744	0.000152093
ENSG00000260834	AC009055.2	lncRNA	2.71547	0.0341474
ENSG00000268266	AC003005.2	lncRNA	2.71538	1.00088e-05
ENSG00000229962	AP000221.1	lncRNA	2.50728	0.0019009
ENSG00000229227	AL356056.1	lncRNA	2.49636	1.00203e-06
ENSG00000287443	AL357558.3	lncRNA	2.46667	0.0102854
ENSG00000253766	AC091946.1	lncRNA	2.38864	0.028786
ENSG00000263667	AL035696.3	lncRNA	2.38452	0.0345144
ENSG00000218416	AC110619.1	lncRNA	2.37201	0.0468371
ENSG00000225106	AL162457.2	lncRNA	2.31324	0.00493497
ENSG00000249500	LINC01179	lncRNA	2.29949	0.00147599
ENSG00000225764	P3H2.AS1	lncRNA	2.10998	0.00329114
ENSG00000282943	AC004784.1	lncRNA	1.99665	0.0248412
ENSG00000260953	AC009093.4	lncRNA	1.93949	0.0102936
ENSG00000230400	LINC01747	lncRNA	1.91397	0.00250924
ENSG00000249102	AC034223.1	lncRNA	1.85776	0.0464307
ENSG00000255325	AC108136.1	lncRNA	1.81279	0.000998673
ENSG00000258945	AL049775.3	lncRNA	1.78928	0.00129024
ENSG00000226240	LINC00381	lncRNA	1.76878	0.00615387
ENSG00000281162	LINC01127	lncRNA	1.73841	0.00795579
ENSG00000280191	LINC01669	lncRNA	1.71553	0.000438459
ENSG00000286069	AC076968.2	lncRNA	1.65019	0.0277211
ENSG00000231638	LUARIS	lncRNA	1.64894	0.00666876
ENSG00000248964	AC131254.1	lncRNA	1.61883	0.00382398
ENSG00000286913	AC092943.2	lncRNA	1.61509	0.0147117
ENSG00000232132	NDFIP2.AS1	lncRNA	1.56478	0.041096
ENSG00000231948	HS1BP3.IT1	lncRNA	1.54832	0.0019009
ENSG00000185186	LINC00313	lncRNA	1.5351	0.00202404
ENSG00000288528	AP000942.5	lncRNA	1.52889	0.0248412
ENSG00000242553	AP001432.1	lncRNA	1.50849	0.00430639
ENSG00000224116	INHBA.AS1	lncRNA	1.49932	0.0174552
ENSG00000253819	LINC01151	lncRNA	1.49893	0.0155475
ENSG00000272695	GAS6.DT	lncRNA	1.45319	5.19716e-05
ENSG00000260876	LINC01229	lncRNA	1.43952	0.0174552
ENSG00000185433	LINC00158	lncRNA	1.40529	0.00866594
ENSG00000260604	AL590004.3	lncRNA	1.3987	0.0448183
ENSG00000269976	AC012065.3	lncRNA	1.39458	0.00496139
ENSG00000258623	AL121820.1	lncRNA	1.39126	0.0202484
ENSG00000240875	LINC00886	lncRNA	1.38241	0.000262172
ENSG00000250041	AC069360.1	lncRNA	1.36437	0.0331091
ENSG00000268108	AC008687.2	lncRNA	1.36264	0.0168387
ENSG00000255364	SMILR	lncRNA	1.35225	0.0473115
ENSG00000251191	LINC00589	lncRNA	1.34338	0.0168387
ENSG00000205562	AL049775.1	lncRNA	1.30331	0.0148388
ENSG00000280179	CU639417.5	lncRNA	1.2966	0.0476127
ENSG00000185332	AC027601.1	lncRNA	1.24152	0.0266529
ENSG00000228459	LINC01546	lncRNA	1.22231	0.0248412
ENSG00000269895	AP000654.1	lncRNA	1.15441	0.0114749
ENSG00000235888	AF064858.1	lncRNA	1.01169	0.0460835
ENSG00000277067	CU634019.2	lncRNA	-1.11742	0.0479527
ENSG00000277991	FP236241.2	lncRNA	-1.12379	0.0496736
ENSG00000268401	AC007785.3	lncRNA	-1.13559	0.032613
ENSG00000276077	CU633904.2	lncRNA	-1.27971	0.0400868
ENSG00000225535	LINC01393	lncRNA	-1.32833	0.0466507
ENSG00000228340	MIR646HG	lncRNA	-1.38763	0.0241407
ENSG00000225518	LINC01703	lncRNA	-1.41422	0.0407516
ENSG00000272482	AC254633.1	lncRNA	-1.4723	0.0396391
ENSG00000234678	ELF3.AS1	lncRNA	-1.89428	0.0168387
ENSG00000227619	AL391056.1	lncRNA	-2.18031	0.0248412
ENSG00000225953	SATB2.AS1	lncRNA	-2.41816	0.0428186
ENSG00000277247	AC083809.1	lncRNA	-2.44197	0.0213349
ENSG00000248810	LINC02432	lncRNA	-2.44882	0.0463054
ENSG00000276476	AL136962.1	lncRNA	-2.45919	0.0451188
ENSG00000233098	CCDC144NL.AS1	lncRNA	-2.48949	0.017592
ENSG00000236833	AC024560.1	lncRNA	-2.52116	0.0428186
ENSG00000242808	SOX2.OT	lncRNA	-2.55057	0.0476127
ENSG00000231764	DLX6.AS1	lncRNA	-2.62838	0.028786
ENSG00000233251	AC007743.1	lncRNA	-2.69608	0.0168387
ENSG00000243004	AC005062.1	lncRNA	-2.73037	0.0266529
ENSG00000225778	PROSER2.AS1	lncRNA	-3.2954	0.0385977
ENSG00000249628	LINC00942	lncRNA	-3.40838	0.029201
ENSG00000259495	AC016705.2	lncRNA	-3.50568	0.0213349
ENSG00000230257	NFE4	lncRNA	-3.6706	0.0428186
ENSG00000243069	ARHGEF26.AS1	lncRNA	-3.80002	0.0109912
ENSG00000260289	AC093515.1	lncRNA	-5.34115	0.000998673
ENSG00000274827	LINC01297	lncRNA	-5.4868	0.0358777
ENSG00000225882	LINC01456	lncRNA	-5.57322	0.0460835
ENSG00000275465	AL449403.3	lncRNA	-6.30699	0.0481234

## Sheet: Suppl.Table S2
Supplementary Table S2: Genes associated with overall survival in local OSCC cohort (P ≤ 0.05)
Ensembl ID	gene	HR_hi_lo	logrank_p	logrank_fdr
ENSG00000182199	SHMT2	4.02787	2.46258e-06	0.0453977
ENSG00000180855	ZNF443	0.237813	5.36141e-06	0.0494188
ENSG00000197937	ZNF347	0.239659	1.0382e-05	0.0637975
ENSG00000286792	AC005703.7	3.94289	1.22828e-05	0.073211
ENSG00000268751	SCGB1B2P	0.247671	1.23199e-05	0.073211
ENSG00000242539	AC007620.2	0.256888	1.91001e-05	0.0756682
ENSG00000101342	TLDC2	0.278123	4.00525e-05	0.114113
ENSG00000229321	AC008269.1	0.260534	4.34791e-05	0.129187
ENSG00000129993	CBFA2T3	0.261025	4.41163e-05	0.114113
ENSG00000151468	CCDC3	0.270311	5.05621e-05	0.114113
ENSG00000237440	ZNF737	0.285348	5.80254e-05	0.114113
ENSG00000196466	ZNF799	0.265808	6.85269e-05	0.114113
ENSG00000223343	AC137630.1	0.281897	7.66458e-05	0.156901
ENSG00000255587	RAB44	0.292791	7.77619e-05	0.114113
ENSG00000196187	TMEM63A	0.27664	7.95623e-05	0.114113
ENSG00000197157	SND1	3.77497	8.89592e-05	0.114113
ENSG00000160072	ATAD3B	3.57872	8.97503e-05	0.114113
ENSG00000284428	AC092329.4	0.295003	9.0245e-05	0.156901
ENSG00000125462	C1orf61	0.286571	9.08608e-05	0.114113
ENSG00000262823	AC127521.1	0.279018	9.24114e-05	0.156901
ENSG00000214415	GNAT3	2.88266	9.77747e-05	0.114113
ENSG00000072163	LIMS2	0.28633	0.000105641	0.114113
ENSG00000273221	AL355816.2	0.293085	0.000113764	0.169011
ENSG00000130475	FCHO1	0.262655	0.000114328	0.114113
ENSG00000146755	TRIM50	0.289081	0.00011718	0.114113
ENSG00000115307	AUP1	3.54397	0.000121981	0.114113
ENSG00000171827	ZNF570	0.287593	0.00012837	0.114113
ENSG00000287061	AC124248.2	0.269035	0.000132596	0.170802
ENSG00000120784	ZFP30	0.297991	0.000134223	0.114113
ENSG00000189144	ZNF573	0.308566	0.000137866	0.114113
ENSG00000137106	GRHPR	3.72119	0.000142295	0.114113
ENSG00000165409	TSHR	0.274594	0.00014237	0.114113
ENSG00000267672	AC010632.2	0.292202	0.0001469	0.170802
ENSG00000005073	HOXA11	3.32538	0.000150681	0.115742
ENSG00000253420	AC103853.1	3.06794	0.000168431	0.170802
ENSG00000267474	AC008569.2	0.29597	0.000172454	0.170802
ENSG00000167766	ZNF83	0.281758	0.000190899	0.12692
ENSG00000185187	SIGIRR	0.316504	0.000191515	0.12692
ENSG00000171291	ZNF439	0.294775	0.000193419	0.12692
ENSG00000105991	HOXA1	3.45361	0.000208173	0.12692
ENSG00000188176	SMTNL2	0.285279	0.00020991	0.12692
ENSG00000188227	ZNF793	0.304388	0.000210478	0.12692
ENSG00000188283	ZNF383	0.294009	0.00021586	0.12692
ENSG00000254556	AF131215.2	0.308085	0.000229895	0.173509
ENSG00000177600	RPLP2	3.44255	0.00023618	0.12692
ENSG00000186615	KTN1.AS1	3.29313	0.000237038	0.173509
ENSG00000142065	ZFP14	0.309083	0.000240225	0.12692
ENSG00000198881	ASB12	0.315112	0.000246938	0.12692
ENSG00000236318	AC019117.3	0.296689	0.000251403	0.173509
ENSG00000189350	TOGARAM2	0.307375	0.000267878	0.12692
ENSG00000203782	LORICRIN	0.322307	0.000270182	0.12692
ENSG00000226808	LINC00840	0.303405	0.000272928	0.173509
ENSG00000259278	AC087878.1	0.299123	0.000278134	0.173509
ENSG00000267287	AC068473.3	0.294744	0.000279051	0.173509
ENSG00000261546	AC135782.3	0.302569	0.000289365	0.173509
ENSG00000071189	SNX13	3.06209	0.000293299	0.12692
ENSG00000254186	AC113414.1	0.297034	0.000298195	0.173509
ENSG00000160229	ZNF66	0.322611	0.000302898	0.12692
ENSG00000196263	ZNF471	0.319238	0.000303854	0.12692
ENSG00000170214	ADRA1B	3.46812	0.000305182	0.12692
ENSG00000122591	FAM126A	3.12228	0.000305403	0.12692
ENSG00000205037	AC134312.1	0.294418	0.000306579	0.173509
ENSG00000154447	SH3RF1	3.19287	0.000311771	0.12692
ENSG00000241644	INMT	0.310294	0.000314738	0.12692
ENSG00000106105	GARS1	3.11981	0.000314849	0.12692
ENSG00000183258	DDX41	3.11492	0.000325239	0.12692
ENSG00000161016	RPL8	3.2353	0.00032525	0.12692
ENSG00000213066	FGFR1OP	0.284418	0.000328257	0.12692
ENSG00000185915	KLHL34	0.315901	0.000330468	0.12692
ENSG00000119698	PPP4R4	2.97917	0.000339161	0.127005
ENSG00000084234	APLP2	3.21049	0.00034503	0.127005
ENSG00000196440	ARMCX4	0.306136	0.000351357	0.127005
ENSG00000161896	IP6K3	0.321874	0.000425779	0.150947
ENSG00000120616	EPC1	0.324636	0.000449107	0.152268
ENSG00000136738	STAM	0.326079	0.000462696	0.152268
ENSG00000226053	LINC01776	2.68367	0.000470484	0.243887
ENSG00000110713	NUP98	3.12468	0.000475068	0.152268
ENSG00000089820	ARHGAP4	0.321728	0.000481932	0.152268
ENSG00000236901	MIR600HG	0.33129	0.000485838	0.243887
ENSG00000149925	ALDOA	3.03899	0.000493102	0.152268
ENSG00000258272	AC007513.1	2.59694	0.000500811	0.243887
ENSG00000251247	ZNF345	0.298254	0.000510514	0.152268
ENSG00000257327	AC012555.1	2.82867	0.000518703	0.243887
ENSG00000187193	MT1X	3.07298	0.000520407	0.152268
ENSG00000168066	SF1	3.08973	0.000522327	0.152268
ENSG00000103876	FAH	3.02765	0.000524997	0.152268
ENSG00000225213	AC073367.1	0.338211	0.000533535	0.243887
ENSG00000132305	IMMT	3.04361	0.000549512	0.152268
ENSG00000084444	FAM234B	3.11531	0.000558561	0.152268
ENSG00000197111	PCBP2	2.98178	0.000569389	0.152268
ENSG00000106554	CHCHD3	2.82879	0.000577771	0.152268
ENSG00000114854	TNNC1	0.348239	0.000587335	0.152268
ENSG00000074800	ENO1	2.93446	0.000588915	0.152268
ENSG00000136261	BZW2	2.98955	0.000589081	0.152268
ENSG00000106049	HIBADH	3.18747	0.000589954	0.152268
ENSG00000196268	ZNF493	0.337209	0.000592172	0.152268
ENSG00000131849	ZNF132	0.329686	0.000593624	0.152268
ENSG00000271303	SRXN1	3.23166	0.000594701	0.152268
ENSG00000276071	AC074138.1	0.314274	0.000598958	0.255582
ENSG00000137955	RABGGTB	2.72235	0.000616316	0.15294
ENSG00000179010	MRFAP1	3.02511	0.000623718	0.15294
ENSG00000171720	HDAC3	2.9394	0.000629256	0.15294
ENSG00000129187	DCTD	3.15308	0.00063516	0.15294
ENSG00000259865	AL390728.6	0.318988	0.000640275	0.255582
ENSG00000182141	ZNF708	0.31924	0.00065575	0.15294
ENSG00000262950	AC007861.1	0.338114	0.0006619	0.255582
ENSG00000146670	CDCA5	2.94978	0.000664417	0.15294
ENSG00000166441	RPL27A	3.02358	0.000664534	0.15294
ENSG00000165886	UBTD1	3.13398	0.000666681	0.15294
ENSG00000205581	HMGN1	2.75913	0.000674349	0.15294
ENSG00000170921	TANC2	3.04556	0.000680286	0.15294
ENSG00000106628	POLD2	3.17016	0.000688792	0.152986
ENSG00000249159	AC091965.1	0.350988	0.000694644	0.255582
ENSG00000120708	TGFBI	2.97422	0.000717521	0.157263
ENSG00000176732	PFN4	2.96754	0.000725106	0.157263
ENSG00000066923	STAG3	0.322816	0.000751679	0.16113
ENSG00000106004	HOXA5	2.82914	0.000768404	0.162485
ENSG00000286635	AC006112.1	0.264736	0.000774083	0.255582
ENSG00000137054	POLR1E	3.01948	0.000775628	0.162485
ENSG00000281903	LINC02246	2.90062	0.000782522	0.255582
ENSG00000254669	AL135934.1	2.78428	0.000793273	0.255582
ENSG00000219665	ZNF433.AS1	0.330006	0.000802886	0.255582
ENSG00000137824	RMDN3	3.12652	0.000803056	0.164802
ENSG00000281691	RBM5.AS1	0.347503	0.000804175	0.255582
ENSG00000233760	AC004947.1	0.330046	0.000808516	0.255582
ENSG00000104904	OAZ1	3.04923	0.000812447	0.164802
ENSG00000106031	HOXA13	2.98678	0.000813506	0.164802
ENSG00000272688	AP005329.3	0.326869	0.000820428	0.255582
ENSG00000235531	MSC.AS1	2.96183	0.000828552	0.255582
ENSG00000182022	CHST15	2.89904	0.000833014	0.165568
ENSG00000178826	TMEM139	0.333158	0.000843973	0.165568
ENSG00000162594	IL23R	0.313593	0.00084423	0.165568
ENSG00000269376	AL356740.3	0.336464	0.000850596	0.255582
ENSG00000236953	ZDHHC20.IT1	0.317792	0.000860182	0.255582
ENSG00000166863	TAC3	0.348132	0.000876965	0.170177
ENSG00000246084	LINC02325	0.338703	0.000906025	0.262637
ENSG00000163879	DNALI1	0.323563	0.000915179	0.174404
ENSG00000103150	MLYCD	0.349338	0.000923511	0.174404
ENSG00000267152	AC093227.1	0.307822	0.000932524	0.263882
ENSG00000133454	MYO18B	0.348972	0.000936494	0.174404
ENSG00000151365	THRSP	0.346027	0.000941884	0.174404
ENSG00000147677	EIF3H	2.82416	0.00094605	0.174404
ENSG00000180479	ZNF571	0.341007	0.000978597	0.177679
ENSG00000121413	ZSCAN18	0.326912	0.00098309	0.177679
ENSG00000110786	PTPN5	0.354027	0.00100081	0.179125
ENSG00000197785	ATAD3A	2.8267	0.00103658	0.181611
ENSG00000177830	CHID1	3.03323	0.00104215	0.181611
ENSG00000092199	HNRNPC	2.74732	0.00105057	0.181611
ENSG00000196967	ZNF585A	0.333283	0.0010541	0.181611
ENSG00000248455	LINC02217	2.59982	0.00105505	0.270844
ENSG00000189376	C8orf76	2.75866	0.00107121	0.182774
ENSG00000248161	AC098487.1	3.01866	0.00107861	0.270844
ENSG00000164117	FBXO8	2.88754	0.00109153	0.182774
ENSG00000070047	PHRF1	2.73771	0.00109242	0.182774
ENSG00000250696	AC111000.4	0.338636	0.00109593	0.270844
ENSG00000271576	AL359504.1	2.98944	0.00109932	0.270844
ENSG00000188976	NOC2L	2.80236	0.00110458	0.182774
ENSG00000269514	AC024257.3	0.335442	0.00110625	0.270844
ENSG00000100376	FAM118A	0.333494	0.00111043	0.182774
ENSG00000232956	SNHG15	2.68322	0.00113193	0.270844
ENSG00000136573	BLK	0.331815	0.00113277	0.183115
ENSG00000169314	C22orf15	0.324525	0.00113365	0.183115
ENSG00000109536	FRG1	2.92955	0.0011423	0.183115
ENSG00000253627	AC105180.1	0.347311	0.00114413	0.270844
ENSG00000177238	TRIM72	0.347747	0.0011814	0.187751
ENSG00000267123	SCAT1	2.75421	0.00118555	0.270844
ENSG00000173120	KDM2A	2.83162	0.00119653	0.18853
ENSG00000279623	AL359697.1	0.33891	0.0011969	0.270844
ENSG00000264754	AC110921.2	0.351676	0.00120707	0.270844
ENSG00000266357	LINC02074	2.92622	0.0012078	0.270844
ENSG00000130640	TUBGCP2	2.68114	0.00122766	0.18994
ENSG00000146676	PURB	2.8225	0.00123669	0.18994
ENSG00000271109	AC008555.4	0.34281	0.00123846	0.272023
ENSG00000107242	PIP5K1B	0.334168	0.00124185	0.18994
ENSG00000154359	LONRF1	0.369948	0.00126023	0.18994
ENSG00000166483	WEE1	2.81341	0.00126068	0.18994
ENSG00000115468	EFHD1	0.361046	0.00126776	0.18994
ENSG00000249923	AC007663.2	0.349573	0.00127641	0.272023
ENSG00000070423	RNF126	2.86135	0.0012776	0.18994
ENSG00000110442	COMMD9	2.8686	0.00129085	0.190375
ENSG00000285788	AC099782.3	2.59977	0.00130236	0.272023
ENSG00000065911	MTHFD2	2.7261	0.00130876	0.190963
ENSG00000196628	TCF4	0.349735	0.00132714	0.190963
ENSG00000141837	CACNA1A	0.342559	0.00133473	0.190963
ENSG00000165606	DRGX	0.361293	0.00133705	0.190963
ENSG00000123388	HOXC11	2.96145	0.0013481	0.190963
ENSG00000131400	NAPSA	0.360211	0.00135699	0.190963
ENSG00000226398	AC013480.1	2.68968	0.00136766	0.272023
ENSG00000253532	AC107909.1	0.341138	0.00137647	0.272023
ENSG00000163364	LINC01116	2.92415	0.00138707	0.272023
ENSG00000260955	AC100821.2	0.343496	0.00139373	0.272023
ENSG00000237286	CARD11.AS1	2.71299	0.00139616	0.272023
ENSG00000205018	AC092384.1	0.348086	0.00143424	0.274934
ENSG00000104848	KCNA7	0.367871	0.00143537	0.194934
ENSG00000120738	EGR1	2.73237	0.00143874	0.194934
ENSG00000112280	COL9A1	0.342105	0.00144206	0.194934
ENSG00000012124	CD22	0.352427	0.00144894	0.194934
ENSG00000118156	ZNF541	0.352619	0.00146931	0.194934
ENSG00000198182	ZNF607	0.370807	0.00147967	0.194934
ENSG00000169862	CTNND2	0.338382	0.00148522	0.194934
ENSG00000237190	CDKN2AIPNL	2.85055	0.00148635	0.194934
ENSG00000118655	DCLRE1B	2.66403	0.00150245	0.194934
ENSG00000259256	LINC01895	0.37586	0.00150379	0.278809
ENSG00000161551	ZNF577	0.361223	0.00150778	0.194934
ENSG00000151725	CENPU	2.81873	0.00150886	0.194934
ENSG00000176293	ZNF135	0.354533	0.0015121	0.194934
ENSG00000278784	AL136295.7	0.371892	0.00151475	0.278809
ENSG00000230266	XXYLT1.AS2	0.375232	0.00152483	0.278809
ENSG00000135702	CHST5	0.364441	0.00153168	0.196087
ENSG00000204628	RACK1	2.81061	0.00154469	0.196389
ENSG00000273540	AGBL1	0.352019	0.0015681	0.198
ENSG00000172809	RPL38	2.90311	0.00158076	0.19824
ENSG00000287425	AP003717.4	0.345073	0.0016325	0.292482
ENSG00000165119	HNRNPK	2.75908	0.00163949	0.20134
ENSG00000197054	ZNF763	0.355548	0.00164254	0.20134
ENSG00000143520	FLG2	0.371864	0.00164502	0.20134
ENSG00000250218	ALDH1L1.AS1	2.34055	0.00164883	0.292482
ENSG00000077279	DCX	0.355962	0.00166131	0.20134
ENSG00000198440	ZNF583	0.355137	0.00166949	0.20134
ENSG00000167676	PLIN4	0.353985	0.00167162	0.20134
ENSG00000141959	PFKL	2.82422	0.00169226	0.20134
ENSG00000124602	UNC5CL	0.361409	0.00169766	0.20134
ENSG00000015153	YAF2	0.338523	0.00170378	0.20134
ENSG00000122641	INHBA	2.80624	0.00172504	0.201984
ENSG00000162545	CAMK2N1	2.90426	0.00174102	0.201984
ENSG00000183873	SCN5A	0.371507	0.00174209	0.201984
ENSG00000136205	TNS3	2.86948	0.00177617	0.201997
ENSG00000165055	METTL2B	2.66719	0.00178156	0.201997
ENSG00000163792	TCF23	0.357086	0.00179094	0.201997
ENSG00000230461	PROX1.AS1	0.35576	0.00179539	0.30512
ENSG00000054118	THRAP3	2.73265	0.00179928	0.201997
ENSG00000213020	ZNF611	0.33748	0.00179952	0.201997
ENSG00000279072	AC118758.3	2.82154	0.00180159	0.30512
ENSG00000149182	ARFGAP2	2.6964	0.00180795	0.201997
ENSG00000271172	AC104662.1	0.34931	0.00183941	0.30512
ENSG00000260158	AC137761.1	2.49548	0.00185049	0.30512
ENSG00000265750	AC090772.3	0.370937	0.00187369	0.30512
ENSG00000230836	LINC01293	2.73239	0.00188832	0.30512
ENSG00000167641	PPP1R14A	0.354564	0.00189351	0.210282
ENSG00000271788	AC008875.1	0.373079	0.00190442	0.30512
ENSG00000177462	OR2T8	2.63346	0.00190503	0.210295
ENSG00000231265	TRERNA1	0.377847	0.00192885	0.30512
ENSG00000226581	LINC02848	0.324639	0.00195467	0.30512
ENSG00000160201	U2AF1	2.65539	0.00195799	0.21066
ENSG00000102678	FGF9	0.378044	0.00195809	0.21066
ENSG00000274987	AC092794.1	0.375666	0.0019768	0.30512
ENSG00000130433	CACNG6	0.356137	0.00199188	0.21066
ENSG00000070814	TCOF1	2.73768	0.00199191	0.21066
ENSG00000184343	SRPK3	0.360081	0.00199404	0.21066
ENSG00000148357	HMCN2	0.376713	0.00199629	0.21066
ENSG00000170345	FOS	2.77013	0.00199747	0.21066
ENSG00000131469	RPL27	2.66716	0.00200862	0.21066
ENSG00000155506	LARP1	2.64501	0.00201119	0.21066
ENSG00000106080	FKBP14	2.7581	0.00203557	0.21201
ENSG00000287569	AL078587.2	0.352023	0.00204798	0.308717
ENSG00000285978	AC113348.2	2.67881	0.00206705	0.214079
ENSG00000285244	DINOL	2.75597	0.00207778	0.308717
ENSG00000272316	AL021368.2	0.37616	0.00207803	0.308717
ENSG00000287974	Z84486.1	0.342913	0.00211149	0.309815
ENSG00000206384	COL6A6	0.366764	0.00211403	0.21642
ENSG00000113194	FAF2	2.73676	0.00212041	0.21642
ENSG00000283288	SMIM33	0.339573	0.002149	0.21642
ENSG00000018869	ZNF582	0.352222	0.00215	0.21642
ENSG00000158427	TMSB15B	0.369523	0.0021533	0.21642
ENSG00000011426	ANLN	2.67517	0.00216053	0.21642
ENSG00000257759	AL357153.2	0.363838	0.00216795	0.31147
ENSG00000162438	CTRC	2.76494	0.00218584	0.21642
ENSG00000123427	EEF1AKMT3	2.65716	0.00219262	0.21642
ENSG00000186891	TNFRSF18	0.376984	0.00219531	0.21642
ENSG00000265401	AC093484.3	2.84328	0.00219766	0.31147
ENSG00000229276	REV3L.IT1	0.3754	0.00220139	0.31147
ENSG00000175564	UCP3	0.363822	0.00221638	0.216493
ENSG00000035664	DAPK2	0.373357	0.00221954	0.216493
ENSG00000269560	AC010422.4	0.352012	0.00223273	0.312188
ENSG00000168894	RNF181	2.83712	0.00224846	0.21816
ENSG00000103266	STUB1	2.77742	0.00228064	0.218692
ENSG00000259603	AC016595.1	2.3192	0.00228947	0.316399
ENSG00000124215	CDH26	0.333332	0.00230324	0.218692
ENSG00000198521	ZNF43	0.371643	0.00230444	0.218692
ENSG00000266964	FXYD1	0.356688	0.00231119	0.218692
ENSG00000130700	GATA5	0.386415	0.00231326	0.218692
ENSG00000099338	CATSPERG	0.37522	0.00235085	0.221112
ENSG00000177337	DLGAP1.AS1	0.363134	0.00236237	0.319148
ENSG00000079335	CDC14A	0.367346	0.00238143	0.222851
ENSG00000270829	AC015849.2	2.47632	0.00238154	0.319148
ENSG00000230454	U73166.1	0.364008	0.00238992	0.319148
ENSG00000185739	SRL	0.378032	0.00243961	0.225947
ENSG00000124120	TTPAL	2.63627	0.0024572	0.225947
ENSG00000054148	PHPT1	2.65652	0.00246109	0.225947
ENSG00000213892	CEACAM16	0.347791	0.00246354	0.225947
ENSG00000261096	AC073476.3	0.372587	0.00246781	0.322973
ENSG00000264745	TTC39C.AS1	0.369009	0.00248511	0.322973
ENSG00000213171	LINGO4	0.365781	0.002495	0.227699
ENSG00000260192	LINC02240	0.384513	0.00250009	0.322973
ENSG00000165443	PHYHIPL	0.367537	0.00252537	0.22884
ENSG00000006016	CRLF1	0.375796	0.00253684	0.22884
ENSG00000259049	AL139317.3	0.380714	0.00255306	0.323522
ENSG00000261625	AP003071.4	0.369418	0.00255877	0.323522
ENSG00000122386	ZNF205	2.72385	0.0025604	0.22884
ENSG00000108424	KPNB1	2.54157	0.00256332	0.22884
ENSG00000078596	ITM2A	0.380078	0.00256985	0.22884
ENSG00000196381	ZNF781	0.377477	0.00258668	0.22884
ENSG00000105926	MPP6	2.8348	0.00260727	0.22884
ENSG00000168679	SLC16A4	0.386941	0.00260897	0.22884
ENSG00000196449	YRDC	2.55385	0.00262166	0.22884
ENSG00000239282	CASTOR1	0.381001	0.00263163	0.22884
ENSG00000255082	GRM5.AS1	0.392026	0.00264341	0.327408
ENSG00000267470	ZNF571.AS1	0.38095	0.00264461	0.327408
ENSG00000267702	AP005131.6	0.347147	0.00268774	0.327882
ENSG00000140470	ADAMTS17	0.37737	0.00270102	0.232682
ENSG00000273451	AL031666.3	0.368404	0.00270361	0.327882
ENSG00000136243	NUP42	2.51406	0.00270894	0.232682
ENSG00000118513	MYB	0.376485	0.00271368	0.232682
ENSG00000102144	PGK1	2.69331	0.00273325	0.233275
ENSG00000087365	SF3B2	2.67035	0.00275994	0.2335
ENSG00000170579	DLGAP1	0.350755	0.00277935	0.2335
ENSG00000180884	ZNF792	0.371086	0.00280791	0.2335
ENSG00000102996	MMP15	0.376836	0.00283399	0.2335
ENSG00000266714	MYO15B	0.369946	0.00283707	0.2335
ENSG00000171817	ZNF540	0.386187	0.00284246	0.2335
ENSG00000075043	KCNQ2	0.380997	0.00285436	0.2335
ENSG00000082293	COL19A1	0.359475	0.0028589	0.2335
ENSG00000100664	EIF5	2.61868	0.00287104	0.2335
ENSG00000185825	BCAP31	2.71186	0.00287696	0.2335
ENSG00000283930	AL117339.4	0.376791	0.00288395	0.2335
ENSG00000127561	SYNGR3	0.373685	0.00288788	0.2335
ENSG00000270605	AL353622.1	0.401194	0.00292947	0.351685
ENSG00000186335	SLC36A2	0.405409	0.00293712	0.234974
ENSG00000165209	STRBP	0.387209	0.00295354	0.234974
ENSG00000110700	RPS13	2.6521	0.00300592	0.234974
ENSG00000136273	HUS1	2.53828	0.0030066	0.234974
ENSG00000226887	ERVMER34.1	2.55971	0.00301258	0.234974
ENSG00000159259	CHAF1B	2.51551	0.00302149	0.234974
ENSG00000285589	AC010422.8	0.383392	0.00305315	0.234974
ENSG00000244733	AL132656.2	0.384675	0.00305708	0.359829
ENSG00000273173	SNURF	0.390199	0.00306049	0.234974
ENSG00000111404	RERGL	0.387975	0.00306989	0.234974
ENSG00000123416	TUBA1B	2.53479	0.00307463	0.234974
ENSG00000225742	LINC02036	0.369063	0.00307899	0.359829
ENSG00000136709	WDR33	2.607	0.00308423	0.234974
ENSG00000015676	NUDCD3	2.71395	0.00308879	0.234974
ENSG00000256287	LINC02398	0.39549	0.00310677	0.359829
ENSG00000178860	MSC	2.66746	0.00311412	0.234974
ENSG00000110195	FOLR1	0.384989	0.00311428	0.234974
ENSG00000175213	ZNF408	2.75264	0.00311568	0.234974
ENSG00000124614	RPS10	2.50894	0.0031202	0.234974
ENSG00000139637	C12orf10	2.82583	0.00313085	0.234974
ENSG00000214652	ZNF727	0.385857	0.00314103	0.234974
ENSG00000267260	AC020928.1	0.381417	0.00314355	0.359829
ENSG00000111640	GAPDH	2.63116	0.00316482	0.234974
ENSG00000175352	NRIP3	2.64	0.00318409	0.234974
ENSG00000053524	MCF2L2	0.380284	0.00318548	0.234974
ENSG00000168701	TMEM208	2.62197	0.00318652	0.234974
ENSG00000240291	AL450384.2	0.374428	0.00319307	0.359829
ENSG00000149187	CELF1	2.60098	0.00320592	0.235463
ENSG00000269696	AC005498.3	0.370663	0.00320657	0.359829
ENSG00000249203	LINC02224	2.76552	0.00320925	0.359829
ENSG00000166398	KIAA0355	0.367435	0.00325089	0.236973
ENSG00000196584	XRCC2	2.49601	0.00325466	0.236973
ENSG00000122566	HNRNPA2B1	2.655	0.00327475	0.236973
ENSG00000170873	MTSS1	2.61145	0.00328708	0.236973
ENSG00000073910	FRY	0.386773	0.00329076	0.236973
ENSG00000272139	AC113349.2	0.390459	0.00331188	0.367866
ENSG00000105997	HOXA3	2.51885	0.00331596	0.237859
ENSG00000237763	AMY1A	0.38578	0.00335941	0.238602
ENSG00000165916	PSMC3	2.61583	0.00336042	0.238602
ENSG00000177504	VCX2	2.29088	0.00336994	0.238602
ENSG00000234284	ZNF879	0.397075	0.0033781	0.238602
ENSG00000255498	AC068385.1	0.380155	0.00337873	0.371817
ENSG00000159377	PSMB4	2.62277	0.00342939	0.240359
ENSG00000174225	ARL13A	2.58984	0.00343092	0.240359
ENSG00000159111	MRPL10	2.5278	0.00344208	0.240359
ENSG00000255468	AP001107.9	2.69398	0.00344776	0.373103
ENSG00000287656	AL591069.1	2.56104	0.0034532	0.373103
ENSG00000119048	UBE2B	2.5389	0.00348412	0.240835
ENSG00000145414	NAF1	2.71602	0.0034977	0.240835
ENSG00000166197	NOLC1	2.51314	0.00349814	0.240835
ENSG00000275700	AATF	2.47102	0.003508	0.240835
ENSG00000196867	ZFP28	0.389969	0.00352639	0.240835
ENSG00000127540	UQCR11	2.51072	0.00353121	0.240835
ENSG00000102924	CBLN1	0.377363	0.00354035	0.240835
ENSG00000286430	AC020558.6	2.31304	0.00355827	0.380991
ENSG00000160214	RRP1	2.47314	0.0036557	0.247538
ENSG00000237505	PKN2.AS1	2.57423	0.0036648	0.386063
ENSG00000284512	AC092718.8	0.385536	0.00366574	0.247538
ENSG00000254207	AC100797.1	0.36408	0.0036706	0.386063
ENSG00000136986	DERL1	2.59436	0.00368609	0.248004
ENSG00000161905	ALOX15	0.390168	0.00373608	0.249307
ENSG00000106636	YKT6	2.5858	0.00374899	0.249307
ENSG00000225479	PLCB1.IT1	0.370641	0.00375272	0.388551
ENSG00000197050	ZNF420	0.39983	0.00375537	0.249307
ENSG00000159267	HLCS	2.44934	0.00376281	0.249307
ENSG00000172318	B3GALT1	0.409558	0.00377773	0.249307
ENSG00000197013	ZNF429	0.402205	0.0037866	0.249307
ENSG00000267115	AC022148.2	0.390853	0.00379225	0.388551
ENSG00000138193	PLCE1	0.386934	0.00381164	0.250063
ENSG00000124225	PMEPA1	2.59463	0.0038293	0.25033
ENSG00000113643	RARS1	2.50819	0.00385836	0.251086
ENSG00000235066	AC009303.2	2.29873	0.00386216	0.388551
ENSG00000164485	IL22RA2	0.36785	0.0038681	0.251086
ENSG00000251002	AC244502.1	0.398804	0.00387258	0.388551
ENSG00000127952	STYXL1	2.54172	0.00389777	0.252072
ENSG00000251381	LINC00958	2.59189	0.00390699	0.388551
ENSG00000164385	LINC01600	0.390449	0.00391789	0.388551
ENSG00000206579	XKR4	0.376868	0.0039196	0.252072
ENSG00000229782	AC118754.1	0.380202	0.00392325	0.388551
ENSG00000165304	MELK	2.43721	0.00395209	0.252072
ENSG00000184110	EIF3C	2.5066	0.00395461	0.252072
ENSG00000155011	DKK2	0.398994	0.00395934	0.252072
ENSG00000172830	SSH3	2.53858	0.00397127	0.252072
ENSG00000108823	SGCA	0.407037	0.00398681	0.252072
ENSG00000227733	AC239809.3	0.39381	0.00399905	0.388551
ENSG00000189164	ZNF527	0.402746	0.00401328	0.252072
ENSG00000164794	KCNV1	0.404645	0.00401379	0.252072
ENSG00000087191	PSMC5	2.52726	0.00402152	0.252072
ENSG00000107954	NEURL1	0.39324	0.0040337	0.252072
ENSG00000275612	AC104237.2	0.401951	0.0040626	0.388551
ENSG00000239311	AC092916.1	0.355948	0.0040689	0.388551
ENSG00000161405	IKZF3	0.395605	0.00407887	0.252443
ENSG00000100983	GSS	2.47837	0.00407997	0.252443
ENSG00000267575	AC006504.5	0.368677	0.00408513	0.388551
ENSG00000258675	LINC02308	0.366842	0.00408657	0.388551
ENSG00000111266	DUSP16	0.390513	0.00409553	0.252443
ENSG00000078328	RBFOX1	0.402205	0.00410593	0.252443
ENSG00000188818	ZDHHC11	0.416564	0.00411889	0.252443
ENSG00000166173	LARP6	2.62448	0.004134	0.252443
ENSG00000163075	CFAP221	0.403119	0.00414099	0.252443
ENSG00000135898	GPR55	0.36146	0.00415052	0.252443
ENSG00000125651	GTF2F1	2.49628	0.00417437	0.252443
ENSG00000050555	LAMC3	0.383116	0.00417788	0.252443
ENSG00000023734	STRAP	2.48572	0.00419027	0.252443
ENSG00000109674	NEIL3	2.54649	0.00423195	0.253616
ENSG00000164465	DCBLD1	2.55613	0.00426484	0.253616
ENSG00000141564	RPTOR	2.42323	0.00426735	0.253616
ENSG00000141101	NOB1	2.58431	0.00429958	0.253616
ENSG00000238230	LINC00391	0.405959	0.0043017	0.405632
ENSG00000275993	SIK1B	2.42945	0.00431107	0.253616
ENSG00000248099	INSL3	0.396129	0.00432006	0.253616
ENSG00000086589	RBM22	2.74199	0.00432133	0.253616
ENSG00000276704	AL442067.2	0.381757	0.00433447	0.405632
ENSG00000136944	LMX1B	2.67698	0.00433562	0.253616
ENSG00000130204	TOMM40	2.36468	0.00434054	0.253616
ENSG00000187815	ZFP69	2.63344	0.00435244	0.253616
ENSG00000097007	ABL1	2.53753	0.00436107	0.253616
ENSG00000169902	TPST1	2.48744	0.0043837	0.254131
ENSG00000135541	AHI1	0.39095	0.00441482	0.255133
ENSG00000147588	PMP2	0.381532	0.00444343	0.255983
ENSG00000242009	AC129807.1	2.52094	0.00447646	0.413794
ENSG00000004776	HSPB6	0.38394	0.00448053	0.256166
ENSG00000273696	CT45A7	2.51694	0.00449619	0.256166
ENSG00000115970	THADA	0.402126	0.00450066	0.256166
ENSG00000122592	HOXA7	2.54281	0.00450218	0.256166
ENSG00000182307	C8orf33	2.43086	0.00456252	0.25848
ENSG00000126259	KIRREL2	0.39498	0.00458353	0.25848
ENSG00000286285	AL138778.1	0.374141	0.00460341	0.413794
ENSG00000276786	BX640515.1	0.408347	0.00460699	0.413794
ENSG00000106366	SERPINE1	2.53723	0.00461079	0.25848
ENSG00000108384	RAD51C	2.43305	0.00461269	0.25848
ENSG00000124302	CHST8	0.386448	0.00461295	0.25848
ENSG00000105708	ZNF14	0.386157	0.00463776	0.258592
ENSG00000287666	AP000821.2	0.406512	0.00464965	0.413794
ENSG00000253853	AC246817.1	0.375974	0.00465488	0.413794
ENSG00000243943	ZNF512	0.389481	0.00468391	0.258592
ENSG00000101194	SLC17A9	0.397513	0.00468468	0.258592
ENSG00000106605	BLVRA	2.57016	0.00468685	0.258592
ENSG00000175376	EIF1AD	2.51712	0.0046894	0.258592
ENSG00000255346	NOX5	2.53544	0.00470652	0.258592
ENSG00000189190	ZNF600	0.400756	0.00471769	0.258592
ENSG00000196616	ADH1B	0.392554	0.00472718	0.258592
ENSG00000203876	ADD3.AS1	0.364746	0.00475501	0.413794
ENSG00000165066	NKX6.3	0.396744	0.00476506	0.25862
ENSG00000069702	TGFBR3	0.389879	0.00476582	0.25862
ENSG00000254599	AP003715.1	2.57829	0.00478673	0.413794
ENSG00000164105	SAP30	2.56738	0.0047891	0.25862
ENSG00000106028	SSBP1	2.44289	0.00479236	0.25862
ENSG00000111215	PRR4	0.390698	0.00479784	0.25862
ENSG00000243449	C4orf48	2.41401	0.00484301	0.260294
ENSG00000225166	AC012462.1	2.29193	0.0048563	0.413794
ENSG00000142178	SIK1	2.50329	0.00487485	0.261244
ENSG00000177363	LRRN4CL	0.409191	0.00490431	0.261813
ENSG00000167792	NDUFV1	2.55254	0.00491493	0.261813
ENSG00000249458	AC092673.1	2.25656	0.00491933	0.413794
ENSG00000179909	ZNF154	0.383654	0.00492808	0.261813
ENSG00000156928	MALSU1	2.54065	0.00494916	0.262177
ENSG00000279168	AC105052.4	0.409149	0.00495265	0.413794
ENSG00000284703	AL805961.1	0.396091	0.00495326	0.413794
ENSG00000236081	ELFN1.AS1	0.400311	0.00495486	0.413794
ENSG00000274460	AC092119.2	0.379064	0.00495962	0.413794
ENSG00000205755	CRLF2	0.398239	0.0049744	0.262759
ENSG00000280384	FP325332.1	0.405987	0.00497968	0.413794
ENSG00000242125	SNHG3	2.49674	0.00499848	0.413794
ENSG00000287964	AC066580.1	2.33254	0.00501497	0.413794
ENSG00000105717	PBX4	0.40682	0.00501669	0.263965
ENSG00000114268	PFKFB4	2.56476	0.00502586	0.263965
ENSG00000162777	DENND2D	0.394399	0.00504169	0.264044
ENSG00000184602	SNN	2.53894	0.00506833	0.264391
ENSG00000134308	YWHAQ	2.42262	0.00508221	0.264391
ENSG00000250602	AC093535.1	0.403011	0.00508962	0.413794
ENSG00000136231	IGF2BP3	2.54306	0.00509135	0.264391
ENSG00000132681	ATP1A4	0.398266	0.00512522	0.265403
ENSG00000266916	ZNF793.AS1	0.390924	0.00513317	0.413794
ENSG00000260337	AC091544.4	0.38629	0.00513992	0.413794
ENSG00000224977	LINC02776	2.63148	0.00515193	0.413794
ENSG00000274712	AC005332.4	0.377651	0.00515284	0.413794
ENSG00000248235	AC037459.1	2.32128	0.00517524	0.265658
ENSG00000131969	ABHD12B	0.393324	0.00517744	0.265658
ENSG00000146216	TTBK1	0.374759	0.00518235	0.265658
ENSG00000278289	CT45A6	2.40286	0.00519699	0.265658
ENSG00000152661	GJA1	2.32414	0.00520221	0.265658
ENSG00000231890	DARS.AS1	2.52099	0.00523676	0.414287
ENSG00000127530	OR7C1	0.39906	0.00523785	0.266332
ENSG00000101470	TNNC2	0.393477	0.0052443	0.266332
ENSG00000272711	AC019069.1	2.56803	0.00524971	0.414287
ENSG00000197302	ZNF720	0.389018	0.00532271	0.269259
ENSG00000138100	TRIM54	0.39991	0.00533114	0.269259
ENSG00000172935	MRGPRF	0.368895	0.00535207	0.269578
ENSG00000176148	TCP11L1	2.45614	0.00537225	0.269857
ENSG00000267274	AC008770.3	0.402724	0.00537315	0.414287
ENSG00000267338	AP000365.1	0.395877	0.00538526	0.414287
ENSG00000080572	PIH1D3	2.26707	0.00539677	0.269866
ENSG00000275297	AL162731.1	2.47516	0.00539694	0.414287
ENSG00000253320	AZIN1.AS1	2.46398	0.00543315	0.414287
ENSG00000280870	AC233296.1	0.400714	0.00544806	0.414287
ENSG00000033050	ABCF2	2.38126	0.00545176	0.269866
ENSG00000175390	EIF3F	2.5707	0.00548288	0.269866
ENSG00000266101	AC004408.1	0.427576	0.00549993	0.414287
ENSG00000268964	ERVV.2	0.438647	0.00550344	0.269866
ENSG00000072315	TRPC5	2.16147	0.00550868	0.269866
ENSG00000124574	ABCC10	0.415333	0.00551094	0.269866
ENSG00000224116	INHBA.AS1	2.49588	0.00551488	0.414287
ENSG00000146540	C7orf50	2.4492	0.00553048	0.269866
ENSG00000173812	EIF1	2.36315	0.00553178	0.269866
ENSG00000131507	NDFIP1	2.5687	0.00553351	0.269866
ENSG00000163492	CCDC141	0.398685	0.00553863	0.269866
ENSG00000143156	NME7	2.39083	0.00556097	0.269866
ENSG00000205609	EIF3CL	2.49708	0.00556403	0.269866
ENSG00000230131	LINC02641	0.411657	0.00558831	0.414287
ENSG00000144130	NT5DC4	0.403598	0.00559667	0.269866
ENSG00000173456	RNF26	2.42083	0.00560112	0.269866
ENSG00000205221	VIT	0.407033	0.0056068	0.269866
ENSG00000161298	ZNF382	0.387381	0.00560873	0.269866
ENSG00000168071	CCDC88B	0.4003	0.00563135	0.269866
ENSG00000185130	H2BC13	2.36291	0.00563594	0.269866
ENSG00000275709	AC090527.4	0.392589	0.00564403	0.414287
ENSG00000233178	AL161457.2	0.388544	0.00564534	0.414287
ENSG00000105948	TTC26	2.40002	0.00565375	0.270018
ENSG00000167910	CYP7A1	2.19537	0.00569175	0.270139
ENSG00000256802	AC022613.1	2.52376	0.00570535	0.414287
ENSG00000237651	C2orf74	2.44584	0.00570537	0.270139
ENSG00000157005	SST	0.408026	0.00571292	0.270139
ENSG00000276107	AC037198.1	2.46717	0.00571818	0.414287
ENSG00000171772	SYCE1	0.387097	0.00573053	0.270139
ENSG00000166317	SYNPO2L	0.411169	0.00573378	0.270139
ENSG00000286373	AC022387.2	2.3355	0.00575843	0.414287
ENSG00000185627	PSMD13	2.40419	0.00576767	0.270139
ENSG00000167232	ZNF91	0.38632	0.00577043	0.270139
ENSG00000221845	C7orf65	2.20493	0.00578121	0.414287
ENSG00000090263	MRPS33	2.47872	0.0057848	0.270139
ENSG00000165995	CACNB2	0.376929	0.00578817	0.270139
ENSG00000286448	AP006222.2	0.405948	0.00579088	0.414287
ENSG00000273821	AL096828.3	2.39855	0.00581764	0.414287
ENSG00000287000	AC024651.3	2.25826	0.00582128	0.414287
ENSG00000143412	ANXA9	0.388609	0.00584467	0.272087
ENSG00000164944	VIRMA	2.38053	0.00587674	0.272368
ENSG00000285336	AC108734.4	0.400647	0.00588046	0.416008
ENSG00000120949	TNFRSF8	0.381164	0.0058871	0.272368
ENSG00000134508	CABLES1	0.380758	0.00589504	0.272368
ENSG00000174851	YIF1A	2.4975	0.00592654	0.273139
ENSG00000235381	AL596202.1	0.402378	0.00592982	0.417017
ENSG00000177025	C19orf18	0.395557	0.00594335	0.273231
ENSG00000172172	MRPL13	2.38126	0.00598797	0.273623
ENSG00000269825	AC022150.4	0.400912	0.00599195	0.418908
ENSG00000064787	BCAS1	0.406772	0.0060165	0.273623
ENSG00000111775	COX6A1	2.45791	0.00602552	0.273623
ENSG00000148481	MINDY3	0.396402	0.00602602	0.273623
ENSG00000139977	NAA30	2.30541	0.00602948	0.273623
ENSG00000113013	HSPA9	2.44769	0.00604092	0.273623
ENSG00000254401	LINC02752	0.386958	0.00606834	0.421767
ENSG00000105492	SIGLEC6	0.401446	0.00608379	0.274639
ENSG00000110955	ATP5F1B	2.42635	0.00609315	0.274639
ENSG00000140988	RPS2	2.54801	0.0061188	0.274861
ENSG00000267767	LINC01801	0.393499	0.00612218	0.423036
ENSG00000174996	KLC2	2.5826	0.00615605	0.274861
ENSG00000038295	TLL1	2.43311	0.00616518	0.274861
ENSG00000127022	CANX	2.40883	0.00617175	0.274861
ENSG00000158104	HPD	0.397732	0.0061748	0.274861
ENSG00000071054	MAP4K4	2.41565	0.00619718	0.274861
ENSG00000174876	AMY1B	0.399208	0.00620245	0.274861
ENSG00000110717	NDUFS8	2.41637	0.00623419	0.275605
ENSG00000100348	TXN2	2.51319	0.00626666	0.276378
ENSG00000226849	AL109811.1	0.403108	0.00627181	0.430089
ENSG00000111786	SRSF9	2.43081	0.00629228	0.276845
ENSG00000176236	RPP38.DT	0.4089	0.00629788	0.430089
ENSG00000176884	GRIN1	0.399449	0.00632366	0.276953
ENSG00000198336	MYL4	0.410318	0.00633234	0.276953
ENSG00000100567	PSMA3	2.34148	0.00635056	0.276953
ENSG00000286568	AC007879.5	2.22804	0.00635267	0.430089
ENSG00000180785	OR51E1	0.413336	0.00636895	0.276953
ENSG00000170027	YWHAG	2.36487	0.00636985	0.276953
ENSG00000288526	AL157834.4	0.405831	0.00639901	0.430089
ENSG00000213585	VDAC1	2.35311	0.00641116	0.278093
ENSG00000262370	AC108134.3	0.408979	0.00642805	0.430089
ENSG00000169282	KCNAB1	0.410817	0.00643828	0.278614
ENSG00000285540	AC022023.2	0.420238	0.00644138	0.430089
ENSG00000134851	TMEM165	2.3794	0.00650391	0.280773
ENSG00000267364	AC022706.1	0.405301	0.00651819	0.432786
ENSG00000241058	NSUN6	0.414003	0.00651861	0.280773
ENSG00000159618	ADGRG5	0.400302	0.00655368	0.281625
ENSG00000127585	FBXL16	0.404675	0.00658388	0.282265
ENSG00000251009	AC133961.1	0.414545	0.00658421	0.432893
ENSG00000224950	AL390066.2	0.413036	0.00659264	0.432893
ENSG00000273104	AP000322.2	2.36353	0.00663153	0.433053
ENSG00000120727	PAIP2	2.4154	0.00665085	0.284274
ENSG00000168209	DDIT4	2.44951	0.00666159	0.284274
ENSG00000139648	KRT71	0.392596	0.00668222	0.284496
ENSG00000261584	AL513548.1	0.406839	0.00672575	0.434732
ENSG00000171044	XKR6	0.390734	0.00672942	0.284742
ENSG00000264490	BX640514.1	0.42579	0.00673039	0.434732
ENSG00000172663	TMEM134	2.46978	0.00673243	0.284742
ENSG00000103855	CD276	2.47709	0.00674434	0.284742
ENSG00000091732	ZC3HC1	2.41108	0.00676877	0.284742
ENSG00000273137	AL022328.2	0.433681	0.00677784	0.43543
ENSG00000089597	GANAB	2.42498	0.00678038	0.284742
ENSG00000165244	ZNF367	2.45192	0.00678068	0.284742
ENSG00000197857	ZNF44	0.421895	0.00681463	0.285342
ENSG00000249709	ZNF564	0.4252	0.00683805	0.285342
ENSG00000153790	C7orf31	2.49635	0.00684139	0.285342
ENSG00000241525	AC141424.1	0.389543	0.00686858	0.438887
ENSG00000196421	C20orf204	0.42241	0.00688439	0.286126
ENSG00000141543	EIF4A3	2.32707	0.00689124	0.286126
ENSG00000136448	NMT1	2.29573	0.00692967	0.28618
ENSG00000099864	PALM	0.414781	0.00694926	0.28618
ENSG00000269226	TMSB15B.1	0.40441	0.00695249	0.28618
ENSG00000188162	OTOG	2.24418	0.00696375	0.28618
ENSG00000260510	AC004381.1	0.404707	0.0070377	0.442214
ENSG00000131475	VPS25	2.32714	0.00704516	0.28618
ENSG00000271743	AF287957.1	2.2489	0.00705555	0.442214
ENSG00000287117	AC105916.2	0.395454	0.00705822	0.442214
ENSG00000158604	TMED4	2.47926	0.00706286	0.28618
ENSG00000130595	TNNT3	0.414921	0.0070656	0.28618
ENSG00000287969	AL355474.1	0.391575	0.00706947	0.442214
ENSG00000142186	SCYL1	2.45702	0.00707511	0.28618
ENSG00000113712	CSNK1A1	2.47538	0.00707795	0.28618
ENSG00000171848	RRM2	2.32065	0.00708341	0.28618
ENSG00000171314	PGAM1	2.34578	0.00708759	0.28618
ENSG00000160321	ZNF208	0.424017	0.00709756	0.28618
ENSG00000104714	ERICH1	0.386024	0.00710879	0.28618
ENSG00000282965	AP001005.3	0.421833	0.00712061	0.442644
ENSG00000106178	CCL24	0.414347	0.00713048	0.28618
ENSG00000163932	PRKCD	2.36639	0.00713799	0.28618
ENSG00000171858	RPS21	2.47241	0.00715429	0.28618
ENSG00000175449	RFESD	2.49878	0.00716302	0.28618
ENSG00000145919	BOD1	2.56643	0.00718447	0.28618
ENSG00000237125	HAND2.AS1	0.398492	0.00719026	0.442644
ENSG00000175513	TSGA10IP	0.399026	0.00719377	0.28618
ENSG00000167483	NIBAN3	0.39652	0.00720301	0.28618
ENSG00000128050	PAICS	2.43154	0.00723686	0.286906
ENSG00000166337	TAF10	2.45253	0.00725256	0.286912
ENSG00000115641	FHL2	2.39288	0.00727938	0.287356
ENSG00000267322	SNHG22	0.414519	0.00729701	0.442644
ENSG00000267048	AC092143.3	0.414521	0.00734339	0.442644
ENSG00000261529	AC100774.1	0.394501	0.00735615	0.442644
ENSG00000117013	KCNQ4	0.418801	0.00735869	0.287434
ENSG00000239672	NME1	2.34596	0.00736172	0.287434
ENSG00000276573	AL442067.1	0.406715	0.00736652	0.442644
ENSG00000147231	RADX	2.44582	0.00736825	0.287434
ENSG00000273212	AC000068.2	2.3409	0.00737992	0.442644
ENSG00000178878	APOLD1	2.34265	0.007388	0.287434
ENSG00000245522	LINC02709	2.40817	0.00738986	0.442644
ENSG00000162300	ZFPL1	2.43994	0.0073928	0.287434
ENSG00000197933	ZNF823	0.4097	0.00740561	0.287434
ENSG00000174776	WDR49	0.406326	0.00742521	0.287434
ENSG00000273328	AC099329.2	0.413806	0.00742638	0.442644
ENSG00000160185	UBASH3A	0.404845	0.00742736	0.287434
ENSG00000259760	AC015660.2	0.404502	0.00744879	0.442644
ENSG00000096717	SIRT1	0.417388	0.00745574	0.287434
ENSG00000115705	TPO	0.401448	0.00748815	0.287434
ENSG00000271449	CT45A2	2.45416	0.00749051	0.287434
ENSG00000139725	RHOF	0.420481	0.00749483	0.287434
ENSG00000106635	BCL7B	2.3931	0.00752144	0.287434
ENSG00000181029	TRAPPC5	0.408856	0.00752402	0.287434
ENSG00000234444	ZNF736	0.392895	0.00752725	0.287434
ENSG00000105887	MTPN	2.48551	0.00753083	0.287434
ENSG00000249500	LINC01179	2.38261	0.00753461	0.443122
ENSG00000162408	NOL9	2.28053	0.00756451	0.288124
ENSG00000254102	AC090136.3	0.4111	0.00756789	0.443122
ENSG00000234423	LINC01250	0.413203	0.00756869	0.443122
ENSG00000198633	ZNF534	0.408525	0.00761467	0.288781
ENSG00000166444	DENND2B	2.36765	0.00763322	0.288781
ENSG00000286504	AC092745.4	0.400883	0.00763816	0.44468
ENSG00000155096	AZIN1	2.3581	0.00764353	0.288781
ENSG00000123064	DDX54	2.33611	0.00766585	0.288781
ENSG00000121743	GJA3	2.4096	0.00768046	0.288781
ENSG00000148335	NTMT1	2.36971	0.00768858	0.288781
ENSG00000117410	ATP6V0B	2.41671	0.00769141	0.288781
ENSG00000225146	AC073957.1	0.411661	0.00769521	0.44468
ENSG00000270077	AP003117.1	0.415448	0.00770754	0.44468
ENSG00000177685	CRACR2B	0.418925	0.00772689	0.289218
ENSG00000111669	TPI1	2.43865	0.00775155	0.289218
ENSG00000203730	TEDDM1	0.428433	0.00778176	0.289218
ENSG00000182446	NPLOC4	2.40411	0.0077989	0.289218
ENSG00000179242	CDH4	0.444962	0.00781158	0.289218
ENSG00000253699	AC084128.1	2.37725	0.00781597	0.447773
ENSG00000127554	GFER	2.37969	0.00782113	0.289218
ENSG00000182195	LDOC1	0.433685	0.00783776	0.289218
ENSG00000164107	HAND2	0.399646	0.00784446	0.289218
ENSG00000164885	CDK5	2.31928	0.00784935	0.289218
ENSG00000196605	ZNF846	0.416841	0.0078669	0.289218
ENSG00000260228	AC009119.1	0.414055	0.00786747	0.447773
ENSG00000263684	AC005209.1	2.43802	0.00787418	0.447773
ENSG00000147381	MAGEA4	2.31674	0.00787563	0.289218
ENSG00000091490	SEL1L3	0.419605	0.00790619	0.289763
ENSG00000172922	RNASEH2C	2.61395	0.00794652	0.290096
ENSG00000213096	ZNF254	0.409692	0.00796524	0.290096
ENSG00000088256	GNA11	2.5167	0.00797681	0.290096
ENSG00000226375	AL022310.1	0.386961	0.00798383	0.451847
ENSG00000132744	ACY3	2.34707	0.00799301	0.290096
ENSG00000139182	CLSTN3	0.412448	0.00800308	0.290096
ENSG00000165912	PACSIN3	2.39075	0.00800972	0.290096
ENSG00000132874	SLC14A2	0.451967	0.00806418	0.291252
ENSG00000152092	ASTN1	0.433783	0.00808146	0.291252
ENSG00000111481	COPZ1	2.46603	0.00809338	0.291252
ENSG00000115268	RPS15	2.48298	0.00810482	0.291252
ENSG00000106615	RHEB	2.43794	0.00816695	0.292749
ENSG00000103363	ELOB	2.30095	0.00817823	0.292749
ENSG00000258760	AL355076.2	0.425175	0.00822594	0.454605
ENSG00000250600	ROPN1L.AS1	2.11156	0.00823493	0.454605
ENSG00000267360	AC012309.1	0.338413	0.00824555	0.294586
ENSG00000228939	AKT3.IT1	0.402076	0.00826473	0.454605
ENSG00000137073	UBAP2	2.45039	0.00826827	0.294743
ENSG00000255364	SMILR	2.35168	0.00831278	0.454605
ENSG00000227060	LINC00629	2.36732	0.00831536	0.454605
ENSG00000140983	RHOT2	2.3875	0.00832596	0.294743
ENSG00000258343	AC090001.1	2.21413	0.00833037	0.454605
ENSG00000157778	PSMG3	2.37404	0.00834672	0.294743
ENSG00000243056	EIF4EBP3	0.432341	0.00834777	0.294743
ENSG00000271848	AC073389.2	0.435147	0.00835339	0.454605
ENSG00000262228	AC087392.3	0.418913	0.00835412	0.454605
ENSG00000198830	HMGN2	2.41831	0.00835439	0.294743
ENSG00000196646	ZNF136	0.420059	0.00836617	0.294743
ENSG00000168993	CPLX1	0.433089	0.00837238	0.294743
ENSG00000288585	AC010184.1	0.393344	0.00837681	0.454605
ENSG00000126457	PRMT1	2.31033	0.00840257	0.294743
ENSG00000151657	KIN	0.422231	0.00840926	0.294743
ENSG00000180353	HCLS1	0.419257	0.00841628	0.294743
ENSG00000176681	LRRC37A	0.411722	0.00845225	0.294743
ENSG00000129682	FGF13	0.415437	0.00848085	0.294743
ENSG00000074855	ANO8	0.402443	0.00848304	0.294743
ENSG00000262061	AC129507.1	0.426791	0.00848504	0.456362
ENSG00000164548	TRA2A	2.35122	0.00849628	0.294743
ENSG00000167562	ZNF701	0.409264	0.00850273	0.294743
ENSG00000173702	MUC13	0.433799	0.00850574	0.294743
ENSG00000237429	BX293535.1	0.413358	0.00851234	0.456362
ENSG00000160505	NLRP4	0.412844	0.0085357	0.295226
ENSG00000106348	IMPDH1	2.37373	0.00855941	0.295492
ENSG00000274895	AC011700.1	0.425595	0.00859597	0.456362
ENSG00000287554	AC006364.1	0.414053	0.0086058	0.456362
ENSG00000010319	SEMA3G	0.408456	0.00862078	0.296004
ENSG00000286505	AC087468.2	2.21767	0.00862629	0.456362
ENSG00000175265	GOLGA8A	0.414754	0.00863175	0.296004
ENSG00000125734	GPR108	2.47375	0.00864702	0.296004
ENSG00000112695	COX7A2	2.34651	0.00865809	0.296004
ENSG00000224142	AMMECR1.IT1	0.429624	0.00867597	0.456362
ENSG00000287345	AC183088.3	2.2932	0.00867798	0.456362
ENSG00000180787	ZFP3	0.427935	0.00867913	0.296004
ENSG00000154258	ABCA9	0.432741	0.00875515	0.296004
ENSG00000143552	NUP210L	0.432357	0.00875696	0.296004
ENSG00000078589	P2RY10	0.43886	0.00876934	0.296004
ENSG00000105205	CLC	0.422933	0.00877171	0.296004
ENSG00000145431	PDGFC	2.47486	0.00877339	0.296004
ENSG00000162711	NLRP3	2.32765	0.00877855	0.296004
ENSG00000267041	ZNF850	0.419564	0.00877933	0.296004
ENSG00000251287	ALG1L2	0.41322	0.00878893	0.296004
ENSG00000224865	AC009518.1	2.4211	0.00880756	0.45713
ENSG00000267277	AC024575.2	0.439884	0.00881184	0.45713
ENSG00000151726	ACSL1	2.27344	0.00883827	0.296004
ENSG00000139194	RBP5	0.415533	0.00884078	0.296004
ENSG00000154721	JAM2	0.404355	0.00884079	0.296004
ENSG00000286181	AC232271.3	0.40947	0.00884437	0.45713
ENSG00000101198	NKAIN4	0.436903	0.00884721	0.296004
ENSG00000164708	PGAM2	0.41685	0.00888636	0.296189
ENSG00000080854	IGSF9B	0.445149	0.00889579	0.296189
ENSG00000253297	AC008627.1	2.34683	0.00890008	0.45713
ENSG00000278492	AC006213.5	0.453416	0.0089164	0.45713
ENSG00000272459	AC139795.3	0.44451	0.00892336	0.45713
ENSG00000113262	GRM6	0.429184	0.00892872	0.296189
ENSG00000119946	CNNM1	0.441631	0.00893703	0.296189
ENSG00000227877	MRLN	0.422165	0.00894302	0.296189
ENSG00000244274	DBNDD2	0.454937	0.00894912	0.296189
ENSG00000147432	CHRNB3	0.44583	0.00896963	0.296335
ENSG00000188372	ZP3	2.41061	0.00898976	0.296469
ENSG00000243135	UGT1A3	0.438826	0.00901177	0.296664
ENSG00000124251	TP53TG5	0.4269	0.00904767	0.297315
ENSG00000109534	GAR1	2.24249	0.00906441	0.297335
ENSG00000174175	SELP	0.401472	0.00910698	0.297947
ENSG00000230928	AL139241.1	0.425301	0.00911227	0.460606
ENSG00000285280	AL390957.1	2.28921	0.00911684	0.460606
ENSG00000198342	ZNF442	0.416806	0.00916585	0.297947
ENSG00000157152	SYN2	0.429083	0.00917593	0.297947
ENSG00000224307	AL161785.1	0.408668	0.00917634	0.460606
ENSG00000230533	AL356234.2	0.394325	0.00917908	0.460606
ENSG00000253140	AC026904.1	0.435908	0.00918499	0.460606
ENSG00000158042	MRPL17	2.31784	0.00918743	0.297947
ENSG00000179950	PUF60	2.34389	0.00919365	0.297947
ENSG00000162670	BRINP3	2.09487	0.00920456	0.297947
ENSG00000168005	SPINDOC	2.31289	0.0092214	0.297947
ENSG00000180096	SEPTIN1	0.422774	0.00922561	0.297947
ENSG00000167670	CHAF1A	2.38687	0.00924474	0.297947
ENSG00000140632	GLYR1	2.35948	0.00924693	0.297947
ENSG00000233797	UFL1.AS1	0.429437	0.00925526	0.460622
ENSG00000198420	TCAF1	2.32894	0.00927124	0.297947
ENSG00000256944	AP003721.3	2.09122	0.00927722	0.460622
ENSG00000242852	ZNF709	0.393562	0.00927754	0.297947
ENSG00000135409	AMHR2	0.422636	0.00931721	0.297947
ENSG00000128591	FLNC	0.443009	0.00933534	0.297947
ENSG00000272798	AL008721.1	0.423603	0.00933732	0.460622
ENSG00000169727	GPS1	2.28906	0.00933764	0.297947
ENSG00000178971	CTC1	0.431195	0.00934166	0.297947
ENSG00000185033	SEMA4B	2.32237	0.00937449	0.298478
ENSG00000196968	FUT11	2.37169	0.00941842	0.29936
ENSG00000049449	RCN1	2.35257	0.00943619	0.299408
ENSG00000286299	AL121938.1	0.413143	0.009445	0.460622
ENSG00000248491	AC093772.1	0.426907	0.00946123	0.460622
ENSG00000154945	ANKRD40	2.31517	0.00946804	0.299564
ENSG00000231482	AC105450.1	2.35118	0.00947506	0.460622
ENSG00000019549	SNAI2	2.4449	0.00948538	0.299564
ENSG00000163682	RPL9	2.34453	0.00951251	0.299564
ENSG00000166452	AKIP1	2.31403	0.00952581	0.299564
ENSG00000284914	AL121935.2	0.451318	0.00952891	0.460622
ENSG00000055957	ITIH1	0.429178	0.00954356	0.299564
ENSG00000226007	BX005266.2	2.30416	0.00954722	0.460622
ENSG00000015532	XYLT2	2.26827	0.00954818	0.299564
ENSG00000117419	ERI3	2.40057	0.00955484	0.299564
ENSG00000226519	LINC00390	2.34376	0.00956133	0.460622
ENSG00000267943	AC010328.1	0.424736	0.00957287	0.460622
ENSG00000135063	FAM189A2	0.402691	0.00959999	0.299762
ENSG00000136931	NR5A1	0.407001	0.00961042	0.299762
ENSG00000019102	VSIG2	0.413039	0.00961446	0.299762
ENSG00000230628	AL160408.3	0.419205	0.00962517	0.461035
ENSG00000138814	PPP3CA	2.33227	0.0096391	0.299762
ENSG00000187223	LCE2D	0.439127	0.00964247	0.299762
ENSG00000287442	AC079460.2	2.22138	0.00965904	0.461035
ENSG00000157551	KCNJ15	2.23614	0.00968738	0.300498
ENSG00000175467	SART1	2.3174	0.00972593	0.300498
ENSG00000131724	IL13RA1	2.35303	0.00972855	0.300498
ENSG00000105707	HPN	0.40266	0.0097393	0.300498
ENSG00000287296	AC011446.3	2.39424	0.00975133	0.461271
ENSG00000189369	GSPT2	0.439622	0.0097597	0.300498
ENSG00000162642	C1orf52	2.2872	0.00976396	0.300498
ENSG00000288234	BX255925.4	0.449929	0.00978956	0.461271
ENSG00000159167	STC1	2.32865	0.00981701	0.301628
ENSG00000254789	AC073172.1	2.23615	0.00987796	0.461271
ENSG00000228708	AL109763.1	2.46725	0.00991415	0.461271
ENSG00000118046	STK11	2.22424	0.00991838	0.303264
ENSG00000232063	AL691447.2	0.439244	0.00992471	0.461271
ENSG00000231304	SGO1.AS1	0.425234	0.00992568	0.461271
ENSG00000197580	BCO2	0.414667	0.00992784	0.303264
ENSG00000261632	AC022872.1	0.408144	0.00993566	0.461271
ENSG00000147434	CHRNA6	0.416292	0.00994044	0.303264
ENSG00000157800	SLC37A3	2.29358	0.00994071	0.303264
ENSG00000104549	SQLE	2.43867	0.00995967	0.303264
ENSG00000276043	UHRF1	2.31401	0.00998461	0.303264
ENSG00000106603	COA1	2.21978	0.00998898	0.303264
ENSG00000261616	AC036108.3	0.419605	0.010053	0.462946
ENSG00000215644	GCGR	0.408162	0.0100925	0.303264
ENSG00000111231	GPN3	2.19674	0.0100936	0.303264
ENSG00000125414	MYH2	0.429181	0.0100975	0.303264
ENSG00000132406	TMEM128	2.31709	0.0101017	0.303264
ENSG00000179833	SERTAD2	2.32257	0.0101035	0.303264
ENSG00000186318	BACE1	2.36473	0.0101128	0.303264
ENSG00000226686	LINC01535	0.442561	0.0101222	0.462946
ENSG00000130385	BMP15	2.1796	0.0101227	0.303264
ENSG00000106608	URGCP	2.27899	0.0101239	0.303264
ENSG00000153902	LGI4	0.410073	0.010135	0.303264
ENSG00000167525	PROCA1	0.428527	0.0101499	0.303264
ENSG00000133812	SBF2	2.44608	0.0101875	0.303796
ENSG00000196335	STK31	2.42608	0.0102155	0.303796
ENSG00000287403	AC016245.2	2.1406	0.010223	0.462946
ENSG00000171811	CFAP46	0.426712	0.010226	0.303796
ENSG00000181035	SLC25A42	0.43543	0.0102336	0.303796
ENSG00000254936	AF131215.4	0.417686	0.010248	0.462946
ENSG00000204305	AGER	0.424277	0.0102653	0.303849
ENSG00000158528	PPP1R9A	0.445943	0.0102745	0.303849
ENSG00000259572	LINC01491	2.44909	0.0102892	0.462946
ENSG00000181163	NPM1	2.28097	0.0102961	0.303849
ENSG00000163092	XIRP2	0.419489	0.0103014	0.303849
ENSG00000272758	AC083798.2	0.425903	0.0103019	0.462946
ENSG00000100226	GTPBP1	2.39212	0.0103349	0.303994
ENSG00000267272	LINC01140	0.42268	0.0103362	0.462946
ENSG00000197063	MAFG	2.41859	0.0103435	0.303994
ENSG00000233695	GAS6.AS1	0.423799	0.0103496	0.462946
ENSG00000228404	AP001468.1	2.11536	0.0103593	0.462946
ENSG00000270755	AL136141.1	2.25397	0.0103613	0.462946
ENSG00000172216	CEBPB	2.28715	0.0103696	0.303994
ENSG00000134962	KLB	0.43487	0.0103904	0.303994
ENSG00000103355	PRSS33	0.42048	0.0103966	0.303994
ENSG00000010256	UQCRC1	2.21603	0.0104052	0.303994
ENSG00000167468	GPX4	2.34789	0.0104329	0.304319
ENSG00000287913	AL132986.1	2.19543	0.0104332	0.46413
ENSG00000229969	AL136982.2	0.420916	0.0104659	0.46413
ENSG00000021645	NRXN3	0.420644	0.0104854	0.305206
ENSG00000104408	EIF3E	2.24431	0.0105004	0.305206
ENSG00000100347	SAMM50	2.30686	0.0105129	0.305206
ENSG00000151247	EIF4E	2.33143	0.0105385	0.305468
ENSG00000276368	H2AC14	2.19028	0.0105623	0.305468
ENSG00000113649	TCERG1	2.24688	0.0105717	0.305468
ENSG00000072682	P4HA2	2.29731	0.010666	0.307712
ENSG00000169855	ROBO1	2.19969	0.0107065	0.308383
ENSG00000248514	AC008443.4	0.434766	0.010709	0.466733
ENSG00000263331	AC008551.1	0.43158	0.0107183	0.466733
ENSG00000165264	NDUFB6	2.32604	0.0107227	0.308383
ENSG00000267766	AC022726.1	0.43819	0.0107956	0.466733
ENSG00000237054	PRMT5.AS1	2.3269	0.0108	0.466733
ENSG00000276412	AL591926.3	0.446401	0.0108014	0.466733
ENSG00000241769	LINC00893	0.421199	0.0108061	0.466733
ENSG00000235026	DPP10.AS1	0.323881	0.0108118	0.466733
ENSG00000070770	CSNK2A2	2.36381	0.0108265	0.309751
ENSG00000100027	YPEL1	0.425885	0.0108298	0.309751
ENSG00000132182	NUP210	0.441649	0.0108299	0.309751
ENSG00000104299	INTS9	0.4406	0.0108375	0.309751
ENSG00000253552	HOXA.AS2	2.25909	0.0108387	0.466733
ENSG00000189292	ALKAL2	0.426331	0.0108861	0.309775
ENSG00000197361	FBXL22	0.403229	0.0109025	0.309775
ENSG00000106263	EIF3B	2.38823	0.0109089	0.309775
ENSG00000136574	GATA4	0.442494	0.0109131	0.309775
ENSG00000132963	POMP	2.39819	0.0109448	0.309775
ENSG00000088247	KHSRP	2.40784	0.0109525	0.309775
ENSG00000009413	REV3L	0.438676	0.010956	0.309775
ENSG00000256312	AC138466.1	0.411281	0.0109744	0.470224
ENSG00000198105	ZNF248	0.44408	0.0109881	0.310206
ENSG00000125247	TMTC4	0.449981	0.0110356	0.310932
ENSG00000115457	IGFBP2	0.413773	0.0110475	0.310932
ENSG00000275178	AC018529.1	0.454002	0.0110638	0.470224
ENSG00000196642	RABL6	2.22592	0.0110678	0.31103
ENSG00000230733	AC092171.2	2.35396	0.0110682	0.470224
ENSG00000240240	BX664727.3	0.428308	0.0110878	0.470224
ENSG00000275221	H2AC15	2.23724	0.0111128	0.31176
ENSG00000223485	LINC01615	2.33965	0.0111176	0.470224
ENSG00000086504	MRPL28	2.38183	0.0111276	0.31176
ENSG00000116688	MFN2	2.45256	0.0111997	0.312643
ENSG00000077454	LRCH4	0.445838	0.0112086	0.312643
ENSG00000162191	UBXN1	2.40149	0.0112304	0.312643
ENSG00000142408	CACNG8	0.441208	0.0112311	0.312643
ENSG00000182557	SPNS3	0.439226	0.0112451	0.312643
ENSG00000157368	IL34	0.432597	0.0112704	0.312643
ENSG00000239636	AC004865.2	0.437077	0.0112791	0.473634
ENSG00000172156	CCL11	0.417099	0.0112803	0.312643
ENSG00000255629	AC025576.1	2.37425	0.0112818	0.473634
ENSG00000079102	RUNX1T1	0.434439	0.0112948	0.312643
ENSG00000034971	MYOC	0.442599	0.0113278	0.313085
ENSG00000271320	AC091488.1	0.434523	0.0113303	0.473634
ENSG00000176678	FOXL1	2.37846	0.0113531	0.313316
ENSG00000272701	MESTIT1	0.410559	0.0113791	0.473634
ENSG00000071626	DAZAP1	2.21432	0.0113862	0.313759
ENSG00000177406	NINJ2.AS1	0.444382	0.0113975	0.473634
ENSG00000132824	SERINC3	2.43554	0.0114289	0.314467
ENSG00000214797	AP002358.1	0.422176	0.0114811	0.475446
ENSG00000165959	CLMN	0.445617	0.0114895	0.315037
ENSG00000213658	LAT	0.43604	0.0114991	0.315037
ENSG00000089250	NOS1	0.462396	0.0115009	0.315037
ENSG00000267107	PCAT19	0.428806	0.0115396	0.47593
ENSG00000130988	RGN	0.424234	0.0115479	0.315763
ENSG00000139624	CERS5	2.1668	0.0115617	0.315763
ENSG00000233395	LINC00841	0.447972	0.0115729	0.47593
ENSG00000100577	GSTZ1	2.19045	0.0116305	0.316747
ENSG00000259803	SLC22A31	0.425109	0.0116321	0.316747
ENSG00000255164	AF235103.1	0.358268	0.0116717	0.478337
ENSG00000139168	ZCRB1	2.27525	0.0116855	0.317731
ENSG00000281530	AC004461.3	0.429838	0.0117294	0.479003
ENSG00000007312	CD79B	0.435366	0.0117649	0.319166
ENSG00000105219	CNTD2	0.429414	0.0117729	0.319166
ENSG00000261754	AC008555.1	0.44288	0.0117919	0.479003
ENSG00000287878	AC022382.2	0.458123	0.0118088	0.479003
ENSG00000157657	ZNF618	2.25469	0.011811	0.319556
ENSG00000196337	CGB7	2.22773	0.0118219	0.319556
ENSG00000136240	KDELR2	2.4309	0.0118592	0.320068
ENSG00000136463	TACO1	2.23965	0.011882	0.320068
ENSG00000184428	TOP1MT	2.33943	0.011893	0.320068
ENSG00000164048	ZNF589	0.422487	0.0119297	0.320165
ENSG00000126215	XRCC3	2.21394	0.0119547	0.320165
ENSG00000163697	APBB2	2.32284	0.0119608	0.320165
ENSG00000122691	TWIST1	2.35488	0.0119818	0.320165
ENSG00000243319	FGF14.IT1	0.455957	0.0119849	0.479885
ENSG00000100575	TIMM9	2.19274	0.0119882	0.320165
ENSG00000269918	AF131215.6	0.430608	0.0120069	0.479885
ENSG00000173653	RCE1	2.2479	0.0120093	0.320165
ENSG00000035720	STAP1	0.445849	0.0120181	0.320165
ENSG00000265148	TSPOAP1.AS1	0.43321	0.0120376	0.479885
ENSG00000170054	SERPINA9	0.439236	0.0120399	0.320282
ENSG00000164032	H2AZ1	2.22555	0.0120693	0.3203
ENSG00000178982	EIF3K	2.29058	0.0120753	0.3203
ENSG00000225937	PCA3	0.426111	0.012098	0.479885
ENSG00000266076	AC004805.1	0.415203	0.0121466	0.320937
ENSG00000103495	MAZ	2.29591	0.0121584	0.320937
ENSG00000160097	FNDC5	0.425115	0.012161	0.320937
ENSG00000278921	EPB41L4A.DT	0.438196	0.0121706	0.479885
ENSG00000141580	WDR45B	2.2257	0.0121737	0.320937
ENSG00000157227	MMP14	2.27142	0.0121864	0.320937
ENSG00000267080	ASB16.AS1	0.441516	0.0121952	0.479885
ENSG00000256508	MRGPRF.AS1	0.42326	0.0122014	0.479885
ENSG00000068615	REEP1	0.438875	0.012229	0.32118
ENSG00000112367	FIG4	0.445244	0.0122304	0.32118
ENSG00000237614	AC073257.2	2.15422	0.012243	0.479885
ENSG00000120705	ETF1	2.2606	0.0122503	0.321242
ENSG00000265000	MARCHF10.DT	2.21917	0.0122538	0.479885
ENSG00000243276	AC068633.1	0.405426	0.0122899	0.479885
ENSG00000030419	IKZF2	0.44643	0.0123177	0.321626
ENSG00000225075	AL603832.1	2.20154	0.0123325	0.479885
ENSG00000090273	NUDC	2.4022	0.0123354	0.321626
ENSG00000286256	AC084871.4	2.34414	0.0123417	0.479885
ENSG00000271046	AL512631.1	0.434968	0.0123555	0.479885
ENSG00000167554	ZNF610	0.418731	0.0123642	0.321626
ENSG00000142303	ADAMTS10	0.421508	0.0123753	0.321626
ENSG00000196917	HCAR1	0.427218	0.0123921	0.321626
ENSG00000174547	MRPL11	2.23783	0.0124024	0.321626
ENSG00000244731	C4A	0.420708	0.0124148	0.321626
ENSG00000230778	ANKRD63	0.43215	0.0124548	0.321626
ENSG00000287231	AL136119.1	0.440737	0.0124898	0.482039
ENSG00000257366	AC138969.4	0.411472	0.012492	0.482039
ENSG00000159708	LRRC36	0.422719	0.0125164	0.321626
ENSG00000173200	PARP15	0.450247	0.0125211	0.321626
ENSG00000168234	TTC39C	0.435546	0.0125631	0.321626
ENSG00000197372	ZNF675	0.428214	0.0125651	0.321626
ENSG00000167131	CCDC103	2.17787	0.0126204	0.321626
ENSG00000213918	DNASE1	0.429869	0.0126327	0.321626
ENSG00000122696	SLC25A51	2.2884	0.0126357	0.321626
ENSG00000138347	MYPN	0.448942	0.012638	0.321626
ENSG00000154723	ATP5PF	2.21126	0.0126428	0.321626
ENSG00000272473	AC006273.1	0.444023	0.0126491	0.484485
ENSG00000286656	AC008875.2	0.455772	0.0126633	0.484485
ENSG00000164587	RPS14	2.36388	0.0126707	0.321626
ENSG00000198400	NTRK1	0.419779	0.0126707	0.321626
ENSG00000176635	HORMAD2	0.468432	0.0126741	0.321626
ENSG00000198356	GET3	2.17405	0.0126791	0.321626
ENSG00000122512	PMS2	2.21419	0.0126904	0.321626
ENSG00000269113	TRABD2B	0.441234	0.0127306	0.321626
ENSG00000279249	AC007614.1	0.454584	0.0127326	0.484485
ENSG00000234183	LINC01952	2.30428	0.0127579	0.484485
ENSG00000124193	SRSF6	2.24456	0.0127636	0.321626
ENSG00000256813	AP000777.3	0.447891	0.0127716	0.484485
ENSG00000172115	CYCS	2.2477	0.0127742	0.321626
ENSG00000083845	RPS5	2.296	0.0127764	0.321626
ENSG00000172590	MRPL52	2.20149	0.0127808	0.321626
ENSG00000122367	LDB3	0.437431	0.0127816	0.321626
ENSG00000171793	CTPS1	2.18236	0.0127909	0.321626
ENSG00000233030	AC243772.2	2.31966	0.0128	0.484485
ENSG00000128617	OPN1SW	2.32021	0.0128193	0.321626
ENSG00000198939	ZFP2	0.427906	0.0128275	0.321626
ENSG00000163931	TKT	2.23292	0.0128495	0.321626
ENSG00000133256	PDE6B	0.439464	0.0128621	0.321626
ENSG00000128829	EIF2AK4	2.27354	0.0128774	0.321626
ENSG00000140830	TXNL4B	2.30495	0.0129042	0.321626
ENSG00000174243	DDX23	2.18083	0.0129085	0.321626
ENSG00000157557	ETS2	2.34113	0.0129784	0.321626
ENSG00000259704	AC124248.1	0.414372	0.0129909	0.489399
ENSG00000265107	GJA5	0.465847	0.0130102	0.321626
ENSG00000155366	RHOC	2.20005	0.0130339	0.321626
ENSG00000159251	ACTC1	0.449141	0.0130388	0.321626
ENSG00000134138	MEIS2	0.438745	0.0130404	0.321626
ENSG00000234169	LINC01868	2.05788	0.0130592	0.489399
ENSG00000277075	H2AC8	2.09541	0.013064	0.321626
ENSG00000156127	BATF	0.449391	0.0130752	0.321626
ENSG00000213279	Z97192.2	0.44327	0.0130769	0.489399
ENSG00000167604	NFKBID	0.405941	0.013087	0.321626
ENSG00000213967	ZNF726	0.44063	0.0130932	0.321626
ENSG00000255310	AF131215.5	0.433974	0.0131068	0.489399
ENSG00000216588	IGSF23	0.444156	0.0131203	0.321626
ENSG00000122861	PLAU	2.2685	0.0131261	0.321626
ENSG00000173039	RELA	2.27385	0.0131383	0.321626
ENSG00000196353	CPNE4	0.436597	0.0131441	0.321626
ENSG00000170088	TMEM192	2.2745	0.0131646	0.321626
ENSG00000130766	SESN2	2.27484	0.0131649	0.321626
ENSG00000198283	OR5B21	0.436844	0.0131892	0.321626
ENSG00000167286	CD3D	0.443561	0.0131895	0.321626
ENSG00000267626	AC002115.1	0.439546	0.0132742	0.489399
ENSG00000134901	POGLUT2	2.29038	0.0133293	0.324604
ENSG00000259209	AC004943.1	2.26859	0.0133373	0.489399
ENSG00000228382	ITPKB.IT1	0.432695	0.0133393	0.489399
ENSG00000259783	LINC02259	2.0927	0.0133559	0.489399
ENSG00000271717	AC022146.2	0.4387	0.0133687	0.489399
ENSG00000089685	BIRC5	2.14208	0.0133826	0.325155
ENSG00000269526	ERVV.1	0.435398	0.013395	0.325155
ENSG00000118520	ARG1	0.437129	0.0134048	0.325155
ENSG00000125743	SNRPD2	2.2839	0.0134278	0.325284
ENSG00000114204	SERPINI2	0.419239	0.0134573	0.325571
ENSG00000286722	AC009244.2	0.429816	0.0134924	0.489399
ENSG00000266265	KLF14	0.458166	0.0134955	0.325681
ENSG00000072756	TRNT1	0.438801	0.0135018	0.325681
ENSG00000285886	AC211476.12	0.438991	0.0135079	0.489399
ENSG00000267030	AC011498.2	0.435616	0.0135118	0.489399
ENSG00000269559	AC093677.2	2.3045	0.0135143	0.489399
ENSG00000121310	ECHDC2	0.455224	0.0135217	0.325681
ENSG00000139910	NOVA1	0.459392	0.0135503	0.325681
ENSG00000268651	CTAG1A	2.05624	0.0135567	0.325681
ENSG00000168092	PAFAH1B2	2.25264	0.0135708	0.325681
ENSG00000130811	EIF3G	2.25728	0.0135855	0.325681
ENSG00000273004	AL078644.2	2.22011	0.0135922	0.489399
ENSG00000259598	AC116158.2	2.07947	0.0136102	0.489399
ENSG00000170889	RPS9	2.32897	0.0136165	0.325999
ENSG00000285922	AC104453.1	2.01512	0.0136243	0.489399
ENSG00000259804	AC027682.1	0.438953	0.0136299	0.489399
ENSG00000198876	DCAF12	2.27129	0.0136696	0.326723
ENSG00000197915	HRNR	0.448525	0.013689	0.326723
ENSG00000130544	ZNF557	0.426158	0.0136998	0.326723
ENSG00000249086	AC051649.1	0.442036	0.0137226	0.489465
ENSG00000263220	AC015727.1	0.444643	0.0137541	0.489465
ENSG00000271730	AL390208.1	0.457166	0.0137668	0.489465
ENSG00000162004	CCDC78	0.431831	0.013771	0.327995
ENSG00000133275	CSNK1G2	2.15877	0.0137934	0.328104
ENSG00000286965	AC108066.2	0.427629	0.0137964	0.489465
ENSG00000104419	NDRG1	2.37141	0.0138164	0.328228
ENSG00000139644	TMBIM6	2.35379	0.013847	0.328533
ENSG00000212127	TAS2R14	0.433548	0.0138805	0.328903
ENSG00000258136	AC007622.2	0.46939	0.0139078	0.491948
ENSG00000127074	RGS13	0.440085	0.0139288	0.329228
ENSG00000124019	FAM124B	0.44247	0.0139543	0.329228
ENSG00000005020	SKAP2	2.18593	0.0139762	0.329228
ENSG00000177272	KCNA3	0.433449	0.0139933	0.329228
ENSG00000185633	NDUFA4L2	2.22655	0.0140039	0.329228
ENSG00000197497	ZNF665	0.419287	0.0140131	0.329228
ENSG00000176593	AC008969.1	0.453912	0.0140442	0.495298
ENSG00000174791	RIN1	2.28653	0.0140492	0.329228
ENSG00000170549	IRX1	2.21684	0.0140816	0.329228
ENSG00000165917	RAPSN	0.446541	0.0140915	0.329228
ENSG00000109272	PF4V1	2.26121	0.0140999	0.329228
ENSG00000226180	AC010536.1	0.437775	0.0141089	0.496107
ENSG00000170166	HOXD4	0.426805	0.0141123	0.329228
ENSG00000179270	PCARE	0.450685	0.0141156	0.329228
ENSG00000173928	SWSAP1	0.445948	0.0141511	0.329228
ENSG00000133392	MYH11	0.433905	0.0141832	0.329228
ENSG00000146648	EGFR	2.31503	0.0142023	0.329228
ENSG00000175197	DDIT3	2.24727	0.0142034	0.329228
ENSG00000178467	P4HTM	0.446196	0.0142099	0.329228
ENSG00000184967	NOC4L	2.19643	0.0142156	0.329228
ENSG00000110906	KCTD10	2.20449	0.0142407	0.329394
ENSG00000256229	ZNF486	0.437791	0.0142705	0.32967
ENSG00000283608	AL031056.2	0.434184	0.0142738	0.500425
ENSG00000127364	TAS2R4	0.422596	0.0143278	0.330467
ENSG00000063177	RPL18	2.31475	0.0143534	0.330467
ENSG00000038002	AGA	2.28655	0.014361	0.330467
ENSG00000137818	RPLP1	2.307	0.0143923	0.330467
ENSG00000267543	AC015802.3	0.464025	0.0144103	0.502658
ENSG00000236336	CDYL.AS1	2.17268	0.0144221	0.502658
ENSG00000184226	PCDH9	0.45089	0.0144548	0.330467
ENSG00000172687	ZNF738	0.446228	0.0144695	0.330467
ENSG00000179165	PXT1	0.437393	0.0144705	0.330467
ENSG00000198354	DCAF12L2	0.453627	0.0144798	0.330467
ENSG00000249790	AC092490.1	0.431972	0.0144812	0.503241
ENSG00000142168	SOD1	2.21625	0.014493	0.330467
ENSG00000154920	EME1	2.15845	0.0145037	0.330467
ENSG00000159753	CARMIL2	0.452015	0.0145222	0.330467
ENSG00000086570	FAT2	2.18135	0.0145232	0.330467
ENSG00000223823	LINC01342	0.456968	0.0145278	0.503391
ENSG00000196159	FAT4	0.4523	0.014538	0.330467
ENSG00000169224	GCSAML	0.437771	0.0145711	0.33081
ENSG00000198826	ARHGAP11A	2.24241	0.0146003	0.330821
ENSG00000272746	AP005131.7	0.422351	0.0146227	0.503725
ENSG00000160208	RRP1B	2.18326	0.0146264	0.330821
ENSG00000267365	KCNJ2.AS1	2.27493	0.0146434	0.503725
ENSG00000167785	ZNF558	0.448422	0.0146463	0.330821
ENSG00000167191	GPRC5B	0.451815	0.0146667	0.330821
ENSG00000256771	ZNF253	0.44856	0.0146692	0.330821
ENSG00000136450	SRSF1	2.21822	0.0146792	0.330821
ENSG00000255910	AC024901.1	0.438469	0.0146906	0.503725
ENSG00000103599	IQCH	2.28051	0.0147444	0.331524
ENSG00000005187	ACSM3	0.433856	0.0147464	0.331524
ENSG00000231609	AC007098.1	0.42575	0.0147631	0.503725
ENSG00000265948	AC015878.2	0.425228	0.0147836	0.503725
ENSG00000159147	DONSON	2.11588	0.0147905	0.331612
ENSG00000274995	AC013564.1	0.447951	0.0147917	0.503725
ENSG00000186020	ZNF529	0.438493	0.0147927	0.331612
ENSG00000172456	FGGY	2.28663	0.0148045	0.331612
ENSG00000224960	PPP4R3C	2.27944	0.0148223	0.331612
ENSG00000077458	FAM76B	0.4604	0.0148606	0.331675
ENSG00000197837	H4.16	2.17329	0.0148611	0.331675
ENSG00000284633	AL031590.1	0.451223	0.0148644	0.504754
ENSG00000154358	OBSCN	0.439671	0.0148807	0.331711
ENSG00000100346	CACNA1I	0.446879	0.0149016	0.331778
ENSG00000125954	CHURC1.FNTB	1.99498	0.0149492	0.332436
ENSG00000130826	DKC1	2.2493	0.0149727	0.332556
ENSG00000265992	ESRG	0.461633	0.0149833	0.507341
ENSG00000115687	PASK	0.45188	0.0150103	0.332586
ENSG00000206199	ANKUB1	0.419721	0.0150153	0.332586
ENSG00000182362	YBEY	2.11953	0.0150745	0.332586
ENSG00000278156	TSC22D1.AS1	0.432924	0.0150826	0.50842
ENSG00000172757	CFL1	2.22354	0.0151125	0.332586
ENSG00000182325	FBXL6	2.09569	0.0151157	0.332586
ENSG00000100714	MTHFD1	2.15957	0.0151192	0.332586
ENSG00000184163	C1QTNF12	0.426335	0.0151229	0.332586
ENSG00000118492	ADGB	0.438256	0.0151272	0.332586
ENSG00000268362	AC092279.1	0.450208	0.0151452	0.50842
ENSG00000179841	AKAP5	0.453568	0.0151599	0.332586
ENSG00000177455	CD19	0.447509	0.0151887	0.332586
ENSG00000253719	ATXN7L3B	2.29028	0.0151898	0.332586
ENSG00000136868	SLC31A1	2.19075	0.0152064	0.332586
ENSG00000116791	CRYZ	0.447338	0.0152086	0.332586
ENSG00000157927	RADIL	0.437478	0.0152442	0.332928
ENSG00000166986	MARS1	2.13455	0.0152734	0.332928
ENSG00000118971	CCND2	0.439475	0.0152823	0.332928
ENSG00000275322	AC103746.1	0.440166	0.0153184	0.50842
ENSG00000160336	ZNF761	0.419601	0.0153273	0.332928
ENSG00000065609	SNAP91	0.445763	0.0153324	0.332928
ENSG00000163534	FCRL1	0.431698	0.0153712	0.332928
ENSG00000174721	FGFBP3	0.436331	0.0153776	0.332928
ENSG00000131876	SNRPA1	2.23292	0.0153784	0.332928
ENSG00000278719	MCM8.AS1	0.446681	0.015382	0.50842
ENSG00000136014	USP44	0.455427	0.0153868	0.332928
ENSG00000225975	LINC01534	0.431393	0.0154164	0.50842
ENSG00000119537	KDSR	2.15561	0.0154212	0.333283
ENSG00000177410	ZFAS1	2.19976	0.0154243	0.50842
ENSG00000158195	WASF2	2.31609	0.0154574	0.333285
ENSG00000175216	CKAP5	2.18551	0.0154575	0.333285
ENSG00000261863	LINC01996	0.469413	0.0154864	0.50842
ENSG00000196365	LONP1	2.24745	0.0155118	0.333711
ENSG00000234810	AL603840.1	0.471035	0.015517	0.50842
ENSG00000160408	ST6GALNAC6	0.436967	0.0155326	0.333711
ENSG00000152595	MEPE	1.99455	0.0155423	0.333711
ENSG00000264112	AC015813.1	2.15978	0.0155448	0.50842
ENSG00000163564	PYHIN1	0.453911	0.0155905	0.333711
ENSG00000218357	LINC01644	0.457398	0.0155918	0.50842
ENSG00000266965	AC090220.1	0.437449	0.0156038	0.50842
ENSG00000263276	AC020978.7	0.435888	0.0156385	0.50842
ENSG00000286045	AC005034.7	0.445724	0.0156806	0.50842
ENSG00000197451	HNRNPAB	2.17232	0.0156824	0.333711
ENSG00000104897	SF3A2	2.26895	0.0156859	0.333711
ENSG00000100373	UPK3A	0.450278	0.0156958	0.333711
ENSG00000267179	AC008770.2	0.438738	0.0157021	0.333711
ENSG00000163950	SLBP	2.17441	0.0157099	0.333711
ENSG00000181649	PHLDA2	2.17536	0.0157221	0.333711
ENSG00000105792	CFAP69	0.446406	0.0157268	0.333711
ENSG00000185551	NR2F2	0.427656	0.0157482	0.333711
ENSG00000167634	NLRP7	0.436753	0.0157509	0.333711
ENSG00000055070	SZRD1	2.20431	0.0157612	0.333711
ENSG00000149534	MS4A2	0.42923	0.0157661	0.333711
ENSG00000181467	RAP2B	2.25936	0.0157669	0.333711
ENSG00000186184	POLR1D	2.33254	0.0158067	0.334101
ENSG00000261210	CLEC19A	0.452359	0.0158394	0.334101
ENSG00000213780	GTF2H4	2.18534	0.0158396	0.334101
ENSG00000235578	AC007731.3	1.98482	0.015858	0.50842
ENSG00000286833	AC097532.3	0.454573	0.0158709	0.50842
ENSG00000274093	AC009032.1	0.450096	0.0158815	0.50842
ENSG00000221953	C1orf229	0.436561	0.0158955	0.50842
ENSG00000287396	AL592464.3	1.98645	0.0159145	0.50842
ENSG00000179241	LDLRAD3	2.18781	0.0159242	0.334622
ENSG00000137834	SMAD6	0.460499	0.0159555	0.334622
ENSG00000287385	AL121820.3	0.456835	0.0159571	0.50842
ENSG00000152669	CCNO	0.450764	0.0159589	0.334622
ENSG00000285040	AC092723.4	0.4457	0.0159671	0.50842
ENSG00000227500	SCAMP4	2.15902	0.0159792	0.334622
ENSG00000179639	FCER1A	0.459116	0.0159895	0.334622
ENSG00000133056	PIK3C2B	0.462359	0.0160154	0.334622
ENSG00000107175	CREB3	2.24529	0.0160168	0.334622
ENSG00000213401	MAGEA12	0.465005	0.01602	0.334622
ENSG00000185863	TMEM210	0.394171	0.0160542	0.334622
ENSG00000179348	GATA2	0.445389	0.0160588	0.334622
ENSG00000235530	AC087294.1	0.447645	0.0160759	0.50842
ENSG00000180592	SKIDA1	0.438983	0.0160808	0.334622
ENSG00000196376	SLC35F1	0.446854	0.0160822	0.334622
ENSG00000288598	AL354833.1	0.451841	0.0160844	0.50842
ENSG00000287001	AC010624.5	0.421913	0.0160855	0.50842
ENSG00000261416	AC012645.3	0.439554	0.0161139	0.50842
ENSG00000287614	AL158198.2	0.467072	0.0161403	0.50842
ENSG00000267604	AC003098.1	2.2668	0.0161507	0.50842
ENSG00000169271	HSPB3	0.46225	0.0161586	0.334962
ENSG00000203883	SOX18	0.434085	0.0161797	0.334962
ENSG00000156802	ATAD2	2.14944	0.01619	0.334962
ENSG00000226992	AC145625.1	0.468269	0.0162054	0.50842
ENSG00000145808	ADAMTS19	0.468952	0.016206	0.334962
ENSG00000255949	RPS6KB2.AS1	0.454936	0.016213	0.50842
ENSG00000224204	PHEX.AS1	0.435457	0.016258	0.508491
ENSG00000198932	GPRASP1	0.460723	0.0162735	0.334962
ENSG00000155097	ATP6V1C1	2.18672	0.0163109	0.334962
ENSG00000074071	MRPS34	2.16616	0.0163157	0.334962
ENSG00000117308	GALE	2.21495	0.0163269	0.334962
ENSG00000132938	MTUS2	0.442121	0.016333	0.334962
ENSG00000175756	AURKAIP1	2.1563	0.0163363	0.334962
ENSG00000132704	FCRL2	0.444134	0.0163441	0.334962
ENSG00000231274	SBK3	0.460559	0.0163624	0.334962
ENSG00000258604	AL161668.4	0.454151	0.0163868	0.508849
ENSG00000277701	AC159540.2	0.455625	0.0163879	0.508849
ENSG00000177963	RIC8A	2.2963	0.0163903	0.334962
ENSG00000053702	NRIP2	0.429803	0.0163978	0.334962
ENSG00000197576	HOXA4	2.15367	0.0164019	0.334962
ENSG00000231358	AL355516.1	2.25109	0.0164233	0.508849
ENSG00000153044	CENPH	2.15788	0.016424	0.334962
ENSG00000204084	INPP5B	0.452042	0.0164403	0.334962
ENSG00000253210	AC040970.1	2.28702	0.0164407	0.508849
ENSG00000131398	KCNC3	0.453509	0.0164578	0.334962
ENSG00000171161	ZNF672	0.453816	0.0164705	0.334962
ENSG00000225932	CTAGE4	2.1839	0.01649	0.334962
ENSG00000232119	MCTS1	2.13471	0.0164998	0.334962
ENSG00000240990	HOXA11.AS	2.21437	0.016504	0.50948
ENSG00000197893	NRAP	0.457579	0.016521	0.334962
ENSG00000147654	EBAG9	2.14702	0.0165213	0.334962
ENSG00000213889	PPM1N	0.450043	0.0165694	0.334962
ENSG00000100335	MIEF1	2.16655	0.0165717	0.334962
ENSG00000230523	LINC01756	2.31799	0.0165774	0.510422
ENSG00000090006	LTBP4	0.444889	0.0165811	0.334962
ENSG00000182983	ZNF662	0.449057	0.016605	0.334962
ENSG00000142973	CYP4B1	0.45245	0.0166073	0.334962
ENSG00000128272	ATF4	2.16315	0.016636	0.335175
ENSG00000253819	LINC01151	2.18363	0.0166862	0.511687
ENSG00000163050	COQ8A	0.452441	0.0166912	0.335495
ENSG00000104518	GSDMD	2.27249	0.0166927	0.335495
ENSG00000254224	AP003465.2	1.99022	0.0167046	0.511687
ENSG00000111602	TIMELESS	2.11398	0.0167065	0.335495
ENSG00000130638	ATXN10	2.18629	0.0167851	0.336022
ENSG00000132749	TESMIN	2.2269	0.0167869	0.336022
ENSG00000126861	OMG	0.459707	0.0167882	0.336022
ENSG00000256124	LINC01152	2.3196	0.0168154	0.513754
ENSG00000123700	KCNJ2	2.25041	0.0168587	0.336022
ENSG00000162458	FBLIM1	2.19104	0.0168836	0.336022
ENSG00000152592	DMP1	2.02518	0.0169055	0.336022
ENSG00000079387	SENP1	2.1392	0.0169131	0.336022
ENSG00000243701	DUBR	2.20026	0.0169153	0.514445
ENSG00000129518	EAPP	2.27897	0.0169166	0.336022
ENSG00000233179	Z82249.1	1.96279	0.0169245	0.514445
ENSG00000175906	ARL4D	2.24576	0.0169272	0.336022
ENSG00000163346	PBXIP1	0.474339	0.01693	0.336022
ENSG00000188263	IL17REL	0.448797	0.0169332	0.336022
ENSG00000159210	SNF8	2.20807	0.0169881	0.336748
ENSG00000173714	WFIKKN2	0.463749	0.0170222	0.337062
ENSG00000262721	AC135048.2	0.459818	0.017033	0.516421
ENSG00000113739	STC2	2.1419	0.0170513	0.337276
ENSG00000286191	AL158195.1	0.479021	0.0170876	0.516759
ENSG00000127423	AUNIP	2.17951	0.0171035	0.337322
ENSG00000050628	PTGER3	0.468301	0.0171037	0.337322
ENSG00000180233	ZNRF2	2.16716	0.0171243	0.337322
ENSG00000211448	DIO2	0.459994	0.0171269	0.337322
ENSG00000051009	FAM160A2	2.12984	0.0172221	0.337992
ENSG00000005102	MEOX1	0.437834	0.0172403	0.337992
ENSG00000160678	S100A1	0.456029	0.0172485	0.337992
ENSG00000072952	MRVI1	0.452719	0.0172513	0.337992
ENSG00000230587	LINC02580	0.448251	0.017285	0.519367
ENSG00000154262	ABCA6	0.454081	0.0172904	0.337992
ENSG00000203772	SPRN	0.442752	0.0173052	0.337992
ENSG00000006788	MYH13	0.458414	0.0173098	0.337992
ENSG00000250506	CDK3	0.448818	0.0173144	0.337992
ENSG00000258404	LINC02320	0.453469	0.0173336	0.519367
ENSG00000115085	ZAP70	0.448968	0.0173361	0.337992
ENSG00000259621	AC069029.1	2.14088	0.0173409	0.519367
ENSG00000165702	GFI1B	0.45545	0.0173571	0.337992
ENSG00000260448	LCMT1.AS1	0.463611	0.0173619	0.519367
ENSG00000143106	PSMA5	2.11976	0.0173704	0.337992
ENSG00000101182	PSMA7	2.22882	0.0173809	0.337992
ENSG00000287399	AC011503.4	0.472392	0.0173981	0.519367
ENSG00000163357	DCST1	2.11887	0.0174193	0.338383
ENSG00000237372	AL606807.1	0.438019	0.0174536	0.519367
ENSG00000148541	FAM13C	0.457102	0.017455	0.338497
ENSG00000180801	ARSJ	2.16132	0.0174619	0.338497
ENSG00000262003	AC087392.1	2.21363	0.0174993	0.519367
ENSG00000125787	GNRH2	0.454641	0.0175136	0.339078
ENSG00000225518	LINC01703	2.13508	0.0175479	0.519367
ENSG00000037241	RPL26L1	2.19975	0.0175489	0.339078
ENSG00000126088	UROD	2.24987	0.0175528	0.339078
ENSG00000259756	AC100839.2	2.16571	0.0175672	0.519367
ENSG00000187837	H1.2	2.10908	0.0175758	0.339078
ENSG00000166105	GLB1L3	0.453535	0.0175864	0.339078
ENSG00000204843	DCTN1	2.16083	0.0176128	0.339078
ENSG00000142655	PEX14	2.23473	0.017621	0.339078
ENSG00000188868	ZNF563	0.441397	0.0176413	0.339078
ENSG00000254362	AC011726.3	0.452203	0.0177157	0.520891
ENSG00000168081	PNOC	0.456329	0.0177234	0.339078
ENSG00000198242	RPL23A	2.18561	0.0177273	0.339078
ENSG00000151893	CACUL1	2.15123	0.0177401	0.339078
ENSG00000257582	LINC01475	0.471749	0.0177576	0.520891
ENSG00000239389	PCDHA13	0.460491	0.017761	0.339078
ENSG00000178719	GRINA	2.21989	0.0177667	0.339078
ENSG00000137331	IER3	2.09101	0.0177785	0.339078
ENSG00000189180	ZNF33A	0.456439	0.0178052	0.339078
ENSG00000258183	LINC02392	2.17425	0.0178361	0.520891
ENSG00000094804	CDC6	2.14162	0.0178485	0.339078
ENSG00000261879	AC087500.1	0.437414	0.0178654	0.520891
ENSG00000104941	RSPH6A	0.449119	0.0178771	0.339078
ENSG00000271447	MMP28	2.18931	0.0178784	0.339078
ENSG00000088053	GP6	0.447913	0.0178824	0.339078
ENSG00000133318	RTN3	2.23612	0.0178881	0.339078
ENSG00000126067	PSMB2	2.13854	0.0178886	0.339078
ENSG00000269553	U62631.1	0.446718	0.0179084	0.520891
ENSG00000142534	RPS11	2.22198	0.0179607	0.339078
ENSG00000286039	AC093849.2	0.458925	0.0179652	0.520891
ENSG00000267082	AC011472.1	0.468344	0.0179711	0.520891
ENSG00000135999	EPC2	0.459441	0.017974	0.339078
ENSG00000175203	DCTN2	2.18509	0.0179802	0.339078
ENSG00000183631	PRR32	0.477644	0.0179845	0.339078
ENSG00000253636	AC022893.1	0.463294	0.0179931	0.520891
ENSG00000260198	AC009102.1	0.444231	0.0180132	0.520891
ENSG00000108797	CNTNAP1	0.457693	0.018016	0.339078
ENSG00000022277	RTF2	2.14632	0.0180245	0.339078
ENSG00000079332	SAR1A	2.12342	0.0180438	0.339078
ENSG00000136546	SCN7A	0.463472	0.0180578	0.339078
ENSG00000169116	PARM1	0.448033	0.0180619	0.339078
ENSG00000183091	NEB	0.458897	0.0180621	0.339078
ENSG00000099817	POLR2E	2.17246	0.018151	0.339477
ENSG00000284543	LINC01226	0.456204	0.0181692	0.523264
ENSG00000093009	CDC45	2.16313	0.0181751	0.339477
ENSG00000170500	LONRF2	0.44521	0.0181932	0.339477
ENSG00000111731	C2CD5	0.470961	0.0181979	0.339477
ENSG00000100413	POLR3H	2.11733	0.0182049	0.339477
ENSG00000164037	SLC9B1	0.444773	0.0182084	0.339477
ENSG00000205038	PKHD1L1	0.433222	0.0182122	0.339477
ENSG00000267452	LINC02073	0.44218	0.0182358	0.523264
ENSG00000126895	AVPR2	0.44611	0.0182362	0.339579
ENSG00000143398	PIP5K1A	2.2073	0.0182764	0.339985
ENSG00000181191	PJA1	2.16652	0.0183454	0.340632
ENSG00000143643	TTC13	0.46594	0.0183481	0.340632
ENSG00000166833	NAV2	2.11462	0.0183992	0.341236
ENSG00000072818	ACAP1	0.454647	0.0184189	0.341259
ENSG00000267248	AC025048.2	0.431877	0.018449	0.523264
ENSG00000232518	AC074366.1	0.446136	0.018486	0.523264
ENSG00000122705	CLTA	2.23213	0.0184881	0.341384
ENSG00000269933	AL031429.2	0.454488	0.0184918	0.523264
ENSG00000075223	SEMA3C	2.10393	0.0185015	0.341384
ENSG00000138604	GLCE	2.07004	0.0185041	0.341384
ENSG00000287707	AC115284.4	0.444722	0.0185154	0.523264
ENSG00000183527	PSMG1	2.06247	0.0185164	0.341384
ENSG00000169752	NRG4	2.18124	0.0185183	0.341384
ENSG00000225484	NUTM2B.AS1	0.43832	0.0185457	0.523264
ENSG00000180574	EIF2S3B	2.20493	0.0185951	0.342459
ENSG00000254391	AC011363.1	2.29852	0.0186041	0.523264
ENSG00000122557	HERPUD2	2.20847	0.0186237	0.342643
ENSG00000144218	AFF3	0.450125	0.0186503	0.342789
ENSG00000273402	AC004908.3	0.456157	0.0186727	0.523264
ENSG00000279762	AC005899.9	2.23964	0.0186763	0.523264
ENSG00000244462	RBM12	2.17208	0.018699	0.343342
ENSG00000259994	AL353796.1	0.450823	0.0187397	0.523264
ENSG00000249993	BFSP2.AS1	0.455688	0.018755	0.523264
ENSG00000175592	FOSL1	2.08835	0.0188072	0.344985
ENSG00000247473	CARS1.AS1	1.909	0.0188078	0.523264
ENSG00000242791	AC117395.1	2.23845	0.0188374	0.523264
ENSG00000234015	LINC02530	0.317871	0.018847	0.523264
ENSG00000258826	LINC01147	0.468982	0.0188728	0.523264
ENSG00000187051	RPS19BP1	2.23511	0.0188912	0.346181
ENSG00000188761	BCL2L15	0.452421	0.0189131	0.34624
ENSG00000254486	LINC02547	2.03241	0.0189359	0.523264
ENSG00000075415	SLC25A3	2.06753	0.0189436	0.346453
ENSG00000175334	BANF1	2.2271	0.0189761	0.346497
ENSG00000197813	AC011450.1	0.436621	0.0189791	0.523264
ENSG00000102010	BMX	0.459104	0.0189835	0.346497
ENSG00000070087	PFN2	2.18394	0.0190242	0.346592
ENSG00000101365	IDH3B	2.1622	0.0190264	0.346592
ENSG00000034510	TMSB10	2.14069	0.0191012	0.347612
ENSG00000095906	NUBP2	2.19095	0.0191308	0.347807
ENSG00000262903	AC027796.4	0.461311	0.0191708	0.523264
ENSG00000228784	LINC00954	0.447008	0.0192096	0.523264
ENSG00000225885	AC023590.1	0.443819	0.0192327	0.523264
ENSG00000111716	LDHB	2.11629	0.019236	0.349376
ENSG00000272293	AC083964.1	0.43419	0.0192783	0.523264
ENSG00000104969	SGTA	2.10356	0.0192808	0.349821
ENSG00000120278	PLEKHG1	0.441771	0.0192985	0.349821
ENSG00000228918	LINC01344	0.473655	0.0193059	0.523264
ENSG00000240708	LINC02030	0.461963	0.0193197	0.523264
ENSG00000143768	LEFTY2	0.471786	0.0193215	0.349893
ENSG00000232530	LIF.AS1	0.351958	0.0193398	0.523264
ENSG00000267493	CIRBP.AS1	2.22439	0.0193579	0.523264
ENSG00000273437	AC108673.3	0.45533	0.0193604	0.523264
ENSG00000179886	TIGD5	2.19008	0.0193729	0.350383
ENSG00000286094	AC026740.3	0.455598	0.0193865	0.350383
ENSG00000170881	RNF139	2.18356	0.0194282	0.350791
ENSG00000277911	AC243773.2	0.465742	0.0194537	0.523264
ENSG00000259204	AC073964.1	0.473549	0.0194721	0.523264
ENSG00000188558	OR2G6	0.475264	0.0195272	0.352035
ENSG00000162383	SLC1A7	0.461985	0.0195352	0.352035
ENSG00000229967	MAGEA4.AS1	2.05448	0.0195674	0.523264
ENSG00000229081	LINC01165	2.01618	0.0195778	0.523264
ENSG00000276282	AC022960.2	0.449605	0.0195821	0.523264
ENSG00000197619	ZNF615	0.459879	0.0196028	0.352884
ENSG00000286723	AL021368.5	0.448779	0.0196095	0.523264
ENSG00000144031	ANKRD53	0.464345	0.0196269	0.352884
ENSG00000286915	AC096992.3	2.01006	0.0196469	0.523264
ENSG00000156795	WDYHV1	2.08345	0.0196708	0.352884
ENSG00000171819	ANGPTL7	0.45199	0.0196814	0.352884
ENSG00000286103	AC124864.3	0.451943	0.0196899	0.523264
ENSG00000144320	LNPK	2.1176	0.0196911	0.352884
ENSG00000163362	INAVA	2.08989	0.0196972	0.352884
ENSG00000183813	CCR4	0.457562	0.0197666	0.353463
ENSG00000189007	ADAT2	0.440657	0.0197847	0.353463
ENSG00000106327	TFR2	0.449933	0.019787	0.353463
ENSG00000269986	AC040174.2	0.495753	0.0198351	0.523264
ENSG00000267922	AC007785.1	0.468224	0.0198415	0.523264
ENSG00000272853	AC069544.1	0.452466	0.0198538	0.523264
ENSG00000130653	PNPLA7	0.453275	0.0198679	0.354551
ENSG00000092201	SUPT16H	2.12215	0.0198864	0.354551
ENSG00000181852	RNF41	2.13206	0.0199705	0.355706
ENSG00000253317	AC078906.1	2.14395	0.0199923	0.523264
ENSG00000272982	AL355816.1	0.468601	0.0199993	0.523264
ENSG00000260923	LINC02193	0.454185	0.020019	0.523264
ENSG00000276778	LINC02227	0.469285	0.0200273	0.523264
ENSG00000166546	BEAN1	2.14388	0.0200337	0.356006
ENSG00000175170	FAM182B	0.463796	0.0200575	0.523264
ENSG00000198805	PNP	2.0997	0.0200639	0.356006
ENSG00000232860	SMG7.AS1	0.458434	0.0200809	0.523264
ENSG00000187446	CHP1	2.07467	0.0200825	0.356006
ENSG00000101945	SUV39H1	2.19894	0.0200908	0.356006
ENSG00000106018	VIPR2	0.462786	0.0201028	0.356006
ENSG00000084623	EIF3I	2.08089	0.0201032	0.356006
ENSG00000196199	MPHOSPH8	0.466343	0.020161	0.356112
ENSG00000168477	TNXB	0.469168	0.0201617	0.356112
ENSG00000135127	BICDL1	0.461432	0.0201671	0.356112
ENSG00000160949	TONSL	2.09005	0.0201978	0.356312
ENSG00000267383	AC011447.3	0.466576	0.0201991	0.523264
ENSG00000284634	AC092821.4	0.479586	0.0202328	0.523264
ENSG00000227240	AL136456.1	0.447772	0.0202389	0.523264
ENSG00000287620	AC092053.5	2.18397	0.0202505	0.523264
ENSG00000213316	LTC4S	0.457707	0.0202955	0.357287
ENSG00000277270	AL160412.1	0.47089	0.0203045	0.523264
ENSG00000153551	CMTM7	0.475222	0.0203195	0.357287
ENSG00000151376	ME3	0.453089	0.0203415	0.357287
ENSG00000125398	SOX9	2.087	0.0203433	0.357287
ENSG00000264424	MYH4	0.491926	0.02035	0.357287
ENSG00000224184	MIR3681HG	0.477123	0.0203603	0.523264
ENSG00000286720	AC097375.5	0.486132	0.0203951	0.523264
ENSG00000171557	FGG	2.02058	0.0203967	0.357603
ENSG00000285520	AL353586.1	0.472379	0.0204022	0.523264
ENSG00000071655	MBD3	2.09013	0.0204067	0.357603
ENSG00000250410	AC112722.1	0.457309	0.0204287	0.523264
ENSG00000197177	ADGRA1	0.482726	0.0204473	0.357685
ENSG00000113851	CRBN	0.474955	0.0204502	0.357685
ENSG00000221983	UBA52	2.16024	0.0205172	0.357708
ENSG00000226806	LCT.AS1	0.467626	0.0205366	0.524531
ENSG00000174429	ABRA	0.486645	0.0205575	0.357708
ENSG00000168806	LCMT2	2.11645	0.0205644	0.357708
ENSG00000091844	RGS17	0.46101	0.020565	0.357708
ENSG00000245552	AP000787.1	0.460492	0.0205664	0.524531
ENSG00000147604	RPL7	2.15662	0.020584	0.357708
ENSG00000121774	KHDRBS1	2.17282	0.0205892	0.357708
ENSG00000213030	CGB8	2.0935	0.0206125	0.357708
ENSG00000183020	AP2A2	2.18219	0.0206147	0.357708
ENSG00000188322	SBK1	0.450717	0.0206278	0.357708
ENSG00000154518	ATP5MC3	2.1653	0.0206499	0.357708
ENSG00000102977	ACD	2.20159	0.0206857	0.357708
ENSG00000065665	SEC61A2	0.46915	0.0207055	0.357708
ENSG00000234663	LINC01934	0.476898	0.0207252	0.526461
ENSG00000172367	PDZD3	2.11648	0.0207334	0.357708
ENSG00000067836	ROGDI	2.16654	0.0207373	0.357708
ENSG00000121454	LHX4	0.464422	0.0207469	0.357708
ENSG00000183423	LRIT3	0.471836	0.0207638	0.357708
ENSG00000148950	IMMP1L	2.11886	0.0208022	0.357708
ENSG00000248730	EGFLAM.AS4	0.480318	0.02081	0.526461
ENSG00000269096	CT45A3	2.12723	0.0208207	0.357708
ENSG00000261617	LINC02177	0.454324	0.0208323	0.526461
ENSG00000090372	STRN4	2.14646	0.0208333	0.357708
ENSG00000091704	CPA1	0.464659	0.0208396	0.357708
ENSG00000256288	LINC02617	0.474941	0.0208723	0.526461
ENSG00000103056	SMPD3	0.466763	0.0208824	0.357895
ENSG00000261799	AC007406.5	0.473944	0.0208953	0.526461
ENSG00000164211	STARD4	2.21333	0.0209023	0.357895
ENSG00000250564	AC109454.3	2.17533	0.0209078	0.526461
ENSG00000124356	STAMBP	2.29474	0.0209088	0.357895
ENSG00000268041	ERFL	0.484336	0.0209366	0.357947
ENSG00000109180	OCIAD1	2.10393	0.0209803	0.357947
ENSG00000106948	AKNA	0.467566	0.0210011	0.357947
ENSG00000138735	PDE5A	0.466293	0.0210024	0.357947
ENSG00000285649	AL357079.2	2.12173	0.0210142	0.52802
ENSG00000125445	MRPS7	2.08762	0.0210302	0.357947
ENSG00000175931	UBE2O	2.15688	0.0210406	0.357947
ENSG00000185842	DNAH14	2.11511	0.0210477	0.357947
ENSG00000249199	AC026785.3	2.01168	0.0210991	0.528474
ENSG00000144214	LYG1	0.446889	0.0211021	0.358541
ENSG00000162407	PLPP3	0.449137	0.0211372	0.358806
ENSG00000242540	AC010729.2	1.92234	0.0211633	0.528474
ENSG00000183242	WT1.AS	0.483511	0.0211817	0.528474
ENSG00000261478	AC013391.3	0.490901	0.0212202	0.528474
ENSG00000104804	TULP2	0.456341	0.0212203	0.35948
ENSG00000228836	CT45A5	2.04349	0.0212509	0.35948
ENSG00000169733	RFNG	2.07161	0.0212513	0.35948
ENSG00000173992	CCS	2.10816	0.0212548	0.35948
ENSG00000236708	AC073316.3	0.446741	0.0212855	0.528474
ENSG00000275040	AC009159.1	0.479657	0.0213104	0.528474
ENSG00000089157	RPLP0	2.19205	0.0213286	0.360396
ENSG00000268912	AC012313.5	0.466128	0.0213435	0.528474
ENSG00000000457	SCYL3	0.460924	0.0213697	0.360632
ENSG00000107742	SPOCK2	0.471039	0.0213816	0.360632
ENSG00000088854	C20orf194	0.454784	0.0214092	0.360767
ENSG00000005884	ITGA3	2.07428	0.0214401	0.360957
ENSG00000009950	MLXIPL	0.461499	0.0214677	0.361029
ENSG00000175536	LIPT2	2.13004	0.0214835	0.361029
ENSG00000168367	LINC00917	0.489776	0.0215102	0.528474
ENSG00000074842	MYDGF	2.13714	0.0215263	0.361112
ENSG00000203258	AC013549.1	2.02902	0.0215343	0.528474
ENSG00000074370	ATP2A3	0.463771	0.021535	0.361112
ENSG00000167325	RRM1	2.21394	0.0215609	0.361112
ENSG00000163825	RTP3	2.16428	0.0215749	0.361112
ENSG00000175920	DOK7	0.465676	0.0215864	0.361112
ENSG00000105639	JAK3	0.466517	0.0217101	0.362071
ENSG00000196632	WNK3	0.466712	0.0217125	0.362071
ENSG00000110448	CD5	0.459703	0.0217228	0.362071
ENSG00000286741	AC008766.1	2.07014	0.0217404	0.528474
ENSG00000116649	SRM	2.04566	0.0217432	0.362071
ENSG00000167085	PHB	2.08021	0.0217595	0.362071
ENSG00000198429	ZNF69	0.451572	0.0217616	0.362071
ENSG00000284685	AC009093.10	0.456728	0.0217773	0.528474
ENSG00000183751	TBL3	2.18007	0.0218036	0.362443
ENSG00000165197	VEGFD	0.488908	0.021896	0.363225
ENSG00000119383	PTPA	2.15867	0.0218984	0.363225
ENSG00000125508	SRMS	0.446715	0.0219287	0.363225
ENSG00000143499	SMYD2	2.15943	0.0219434	0.363225
ENSG00000234943	AC092839.2	2.03435	0.0219652	0.528474
ENSG00000196878	LAMB3	2.18632	0.0219883	0.363225
ENSG00000103023	PRSS54	0.471335	0.0219939	0.363225
ENSG00000164109	MAD2L1	2.17669	0.0220035	0.363225
ENSG00000148737	TCF7L2	2.20007	0.0220083	0.363225
ENSG00000273125	LINC01990	2.12254	0.0220203	0.528474
ENSG00000259349	AC011921.1	0.476113	0.0220261	0.528474
ENSG00000047056	WDR37	0.458159	0.0220989	0.36411
ENSG00000104524	PYCR3	2.0931	0.0221014	0.36411
ENSG00000286180	AC073140.3	2.09147	0.0221071	0.528474
ENSG00000273747	AC022558.3	0.468736	0.0221391	0.528474
ENSG00000283633	AP000547.3	0.460883	0.0221571	0.528474
ENSG00000170515	PA2G4	2.05715	0.022167	0.364545
ENSG00000197766	CFD	0.466944	0.0221674	0.364545
ENSG00000229647	MYOSLID	2.20406	0.0221678	0.528474
ENSG00000234336	JAZF1.AS1	2.057	0.0221893	0.528474
ENSG00000275560	AC008115.3	0.448377	0.0222017	0.528474
ENSG00000183134	PTGDR2	0.456571	0.0222114	0.364944
ENSG00000223935	LGALSL.DT	0.464407	0.0222334	0.528474
ENSG00000233968	AL157895.2	0.449913	0.0222479	0.528474
ENSG00000099860	GADD45B	2.19157	0.0223316	0.365913
ENSG00000166979	EVA1C	0.466956	0.0223501	0.365913
ENSG00000223634	AC012506.2	0.329559	0.0223626	0.528474
ENSG00000272858	Z93930.3	0.467659	0.0223727	0.528474
ENSG00000235376	RPEL1	0.471572	0.0223821	0.365913
ENSG00000123983	ACSL3	2.13815	0.0223846	0.365913
ENSG00000183207	RUVBL2	2.14099	0.0224079	0.365913
ENSG00000147224	PRPS1	2.135	0.0224217	0.365913
ENSG00000269743	SLC25A53	0.462285	0.0224222	0.365913
ENSG00000136731	UGGT1	2.04828	0.0224292	0.365913
ENSG00000227743	AC004875.1	0.386241	0.0224441	0.528474
ENSG00000184611	KCNH7	1.89742	0.0224536	0.365988
ENSG00000226985	LINC01203	0.484362	0.022461	0.528474
ENSG00000015171	ZMYND11	0.491745	0.0224765	0.366038
ENSG00000167555	ZNF528	0.482323	0.0225042	0.366165
ENSG00000100401	RANGAP1	2.12238	0.0225432	0.366476
ENSG00000288037	AL118511.4	0.480655	0.0225522	0.528474
ENSG00000269635	AC004257.1	0.464842	0.0225594	0.528474
ENSG00000261226	AC092384.3	0.456278	0.0225663	0.528474
ENSG00000258386	AL352984.1	1.8841	0.02257	0.528474
ENSG00000234208	AC005529.1	0.45433	0.0225751	0.528474
ENSG00000198832	SELENOM	0.469331	0.0225904	0.366598
ENSG00000198858	R3HDM4	2.05459	0.0226004	0.366598
ENSG00000155660	PDIA4	2.08287	0.0226117	0.366598
ENSG00000286623	AC005041.4	0.473362	0.0226324	0.528474
ENSG00000240015	AC084024.1	0.453993	0.0226345	0.528474
ENSG00000258225	AC073571.1	0.487726	0.0226457	0.528474
ENSG00000267484	AC027319.1	1.9745	0.0226524	0.528474
ENSG00000145592	RPL37	2.15041	0.0226624	0.366598
ENSG00000162753	SLC9C2	0.45105	0.022666	0.366598
ENSG00000225300	AL591623.1	0.458282	0.0226812	0.528474
ENSG00000072182	ASIC4	0.45548	0.0226844	0.366598
ENSG00000231666	LINC01704	2.14256	0.0226898	0.528474
ENSG00000167861	HID1	0.462139	0.0226899	0.366598
ENSG00000133863	TEX15	0.476664	0.0227172	0.366718
ENSG00000237321	AL354936.1	1.90792	0.0227219	0.528474
ENSG00000156172	C8orf37	2.12747	0.0227599	0.366871
ENSG00000101745	ANKRD12	0.481458	0.0227665	0.366871
ENSG00000243335	KCTD7	0.474899	0.0228251	0.367493
ENSG00000224961	LINC01752	0.459565	0.0228407	0.528877
ENSG00000204792	LINC01291	2.12831	0.0228666	0.528877
ENSG00000188707	ZBED6CL	0.460373	0.0228776	0.367621
ENSG00000183571	PGPEP1L	0.490284	0.0228785	0.367621
ENSG00000284523	AC004834.1	2.17646	0.0228796	0.528877
ENSG00000286534	AC021683.6	0.458456	0.0229367	0.528877
ENSG00000254550	OMP	0.479171	0.0229617	0.367621
ENSG00000151718	WWC2	2.07511	0.0229669	0.367621
ENSG00000282728	PGR.AS1	0.483512	0.0229928	0.528877
ENSG00000204435	CSNK2B	2.17005	0.0229976	0.367621
ENSG00000204899	MZT1	2.10417	0.0230037	0.367621
ENSG00000116209	TMEM59	2.03859	0.0230335	0.367621
ENSG00000163702	IL17RC	2.13797	0.0230343	0.367621
ENSG00000282164	PEG13	0.446396	0.02304	0.528877
ENSG00000185760	KCNQ5	2.11404	0.0230435	0.367621
ENSG00000125812	GZF1	2.11855	0.0230547	0.367621
ENSG00000271387	AL445228.3	2.12523	0.0230709	0.528877
ENSG00000163618	CADPS	0.476893	0.0231076	0.367621
ENSG00000105953	OGDH	2.13537	0.0231143	0.367621
ENSG00000273448	AC006480.3	0.477911	0.0231324	0.528877
ENSG00000225365	AC078942.1	1.98	0.0231442	0.528877
ENSG00000277161	PIGW	1.98389	0.0231482	0.367621
ENSG00000132872	SYT4	0.484123	0.0231483	0.367621
ENSG00000152061	RABGAP1L	0.479815	0.023157	0.367621
ENSG00000240505	TNFRSF13B	0.48388	0.0231797	0.367621
ENSG00000166206	GABRB3	0.463254	0.0231877	0.367621
ENSG00000129521	EGLN3	2.22299	0.0232002	0.367621
ENSG00000271810	AL603832.3	0.510914	0.0232157	0.367621
ENSG00000145850	TIMD4	0.470583	0.0232774	0.367621
ENSG00000260276	AC022167.2	0.459879	0.0232843	0.528877
ENSG00000122203	KIAA1191	2.22814	0.0232938	0.367621
ENSG00000165646	SLC18A2	0.450051	0.0233005	0.367621
ENSG00000146090	RASGEF1C	0.481013	0.0233035	0.367621
ENSG00000160111	CPAMD8	0.471806	0.0233116	0.367621
ENSG00000262362	AC004233.1	0.47425	0.0233418	0.528877
ENSG00000287688	AC011317.1	2.22023	0.0233764	0.528877
ENSG00000274523	RCC1L	2.18832	0.0234671	0.369751
ENSG00000165792	METTL17	2.10193	0.0234868	0.369751
ENSG00000271646	AC099343.4	2.12943	0.0235266	0.528877
ENSG00000101846	STS	0.471147	0.0235367	0.37017
ENSG00000257588	AC025154.2	0.48005	0.023558	0.528877
ENSG00000203814	H2BC18	2.05381	0.023598	0.37017
ENSG00000236444	UBE2L5	2.16607	0.0235997	0.37017
ENSG00000164323	CFAP97	2.02755	0.0236103	0.37017
ENSG00000176485	PLAAT3	0.483258	0.0236477	0.37017
ENSG00000073111	MCM2	2.07866	0.0236563	0.37017
ENSG00000240449	AC005586.1	0.475067	0.0236574	0.528877
ENSG00000183308	AC005037.1	0.460911	0.0236703	0.528877
ENSG00000119397	CNTRL	0.468696	0.0236744	0.37017
ENSG00000102978	POLR2C	2.13344	0.0236838	0.37017
ENSG00000147586	MRPS28	2.134	0.0236941	0.37017
ENSG00000104228	TRIM35	0.467664	0.0237183	0.370235
ENSG00000214970	AC005323.1	0.480084	0.0237269	0.528877
ENSG00000224790	AP000704.2	2.15089	0.0237291	0.528877
ENSG00000023191	RNH1	2.17361	0.0237386	0.370238
ENSG00000246526	LINC02481	0.481674	0.0237785	0.528877
ENSG00000233532	LINC00460	2.11507	0.0238104	0.528877
ENSG00000105875	WDR91	2.08786	0.0238215	0.371156
ENSG00000250397	AP006623.1	0.455644	0.0238367	0.528877
ENSG00000180957	PITPNB	2.12457	0.0238377	0.371156
ENSG00000286329	AC108690.1	0.481929	0.0238979	0.528877
ENSG00000238043	AC024559.1	2.05671	0.023903	0.528877
ENSG00000120265	PCMT1	2.06097	0.0239042	0.371453
ENSG00000144583	MARCHF4	2.05617	0.0239238	0.371453
ENSG00000135697	BCO1	0.478742	0.0239306	0.371453
ENSG00000286765	AP005899.2	0.433772	0.0239416	0.528877
ENSG00000181038	METTL23	2.13637	0.0239669	0.371453
ENSG00000255737	AGAP2.AS1	2.13686	0.0239908	0.528877
ENSG00000286213	AC092803.2	0.3634	0.0239961	0.528877
ENSG00000179526	SHARPIN	2.12537	0.0240002	0.371453
ENSG00000266900	AC027514.1	0.449218	0.0240255	0.528877
ENSG00000267808	AC018755.1	0.499502	0.0240256	0.528877
ENSG00000286855	AC074024.1	0.490914	0.0240297	0.528877
ENSG00000134686	PHC2	2.12816	0.0240349	0.371453
ENSG00000173110	HSPA6	2.1405	0.024035	0.371453
ENSG00000163481	RNF25	2.02073	0.024039	0.371453
ENSG00000049768	FOXP3	0.466529	0.0240498	0.371453
ENSG00000106682	EIF4H	2.09334	0.024095	0.371453
ENSG00000198482	ZNF808	0.485696	0.0241276	0.371453
ENSG00000185115	NSMCE3	2.2434	0.0241736	0.371453
ENSG00000269894	AC018809.1	0.476825	0.0241934	0.530721
ENSG00000152700	SAR1B	2.10978	0.024202	0.371453
ENSG00000092621	PHGDH	2.05681	0.0242114	0.371453
ENSG00000168564	CDKN2AIP	2.04242	0.0242369	0.371453
ENSG00000104529	EEF1D	2.14682	0.0242409	0.371453
ENSG00000105538	RASIP1	0.459328	0.0242502	0.371453
ENSG00000140534	TICRR	2.12722	0.0242505	0.371453
ENSG00000198910	L1CAM	0.492992	0.0242537	0.371453
ENSG00000101204	CHRNA4	0.506616	0.0242598	0.371453
ENSG00000286037	AC011479.5	2.08658	0.0242821	0.530721
ENSG00000141748	ARL5C	0.478838	0.0242878	0.371513
ENSG00000170482	SLC23A1	0.480336	0.024304	0.371513
ENSG00000272371	AL591167.1	0.450469	0.0243208	0.530721
ENSG00000185176	AQP12B	0.331453	0.0243502	0.37191
ENSG00000233308	OSTN.AS1	0.459173	0.0243588	0.530721
ENSG00000235448	LURAP1L.AS1	2.18852	0.0243679	0.530721
ENSG00000163468	CCT3	2.13479	0.0243923	0.372173
ENSG00000166326	TRIM44	2.06276	0.0244215	0.372173
ENSG00000198453	ZNF568	0.499397	0.0244485	0.372173
ENSG00000095627	TDRD1	0.452617	0.0244886	0.372173
ENSG00000170262	MRAP	0.497212	0.0244943	0.372173
ENSG00000185818	NAT8L	0.474422	0.0244948	0.372173
ENSG00000100372	SLC25A17	2.07651	0.0245176	0.372173
ENSG00000282907	Z98883.1	0.486689	0.0245235	0.530721
ENSG00000261713	SSTR5.AS1	0.484288	0.024526	0.530721
ENSG00000259834	AL365361.1	0.462365	0.024527	0.530721
ENSG00000225647	AC005487.1	0.46718	0.0245316	0.530721
ENSG00000197976	AKAP17A	0.455088	0.0245607	0.372173
ENSG00000135372	NAT10	2.05698	0.0245925	0.372173
ENSG00000266962	AC067852.2	2.08952	0.0246164	0.530721
ENSG00000183833	MAATS1	0.477626	0.0246533	0.372173
ENSG00000260101	AC008074.2	0.474449	0.0246654	0.530721
ENSG00000228403	AC035139.1	0.486369	0.0246725	0.530721
ENSG00000085662	AKR1B1	2.08898	0.0246855	0.372173
ENSG00000230606	AC092683.1	0.469874	0.024694	0.530721
ENSG00000150281	CTF1	0.473732	0.0247043	0.372173
ENSG00000136270	TBRG4	2.16022	0.0247381	0.372173
ENSG00000178913	TAF7	2.09966	0.0247519	0.372173
ENSG00000175550	DRAP1	2.03581	0.0247706	0.372173
ENSG00000008256	CYTH3	2.10098	0.0247757	0.372173
ENSG00000196569	LAMA2	0.485741	0.0247781	0.372173
ENSG00000204866	IGFL2	0.485883	0.0247878	0.372173
ENSG00000136828	RALGPS1	0.470634	0.0248077	0.372173
ENSG00000113068	PFDN1	2.11976	0.024809	0.372173
ENSG00000173621	LRFN4	2.12271	0.0248458	0.372173
ENSG00000106477	CEP41	2.0614	0.0248462	0.372173
ENSG00000173641	HSPB7	0.488622	0.0248659	0.372173
ENSG00000018625	ATP1A2	0.476688	0.0249304	0.372173
ENSG00000083857	FAT1	2.09492	0.0249348	0.372173
ENSG00000179071	CCDC89	0.46951	0.024948	0.372173
ENSG00000197953	AADACL2	0.470315	0.0249587	0.372173
ENSG00000078403	MLLT10	0.470896	0.0249618	0.372173
ENSG00000273987	AC121761.2	2.11322	0.0249659	0.533181
ENSG00000253619	AC068413.1	0.49957	0.0249716	0.533181
ENSG00000152611	CAPSL	1.98872	0.0249717	0.372173
ENSG00000002586	CD99	2.11025	0.0250082	0.372173
ENSG00000198498	TMA16	2.12049	0.0250126	0.372173
ENSG00000196437	ZNF569	0.491704	0.0250134	0.372173
ENSG00000286550	AL591002.1	0.481817	0.0250235	0.533181
ENSG00000278075	AC114341.1	0.452442	0.0250534	0.533181
ENSG00000254604	AP002336.2	2.09821	0.025072	0.533181
ENSG00000276063	AL391262.2	0.484203	0.0250777	0.533181
ENSG00000102145	GATA1	0.472193	0.025142	0.372822
ENSG00000136271	DDX56	2.15263	0.0251468	0.372822
ENSG00000135617	PRADC1	2.13907	0.0251609	0.372822
ENSG00000154415	PPP1R3A	0.495346	0.0251611	0.372822
ENSG00000189060	H1.0	2.1235	0.025163	0.372822
ENSG00000170509	HSD17B13	0.47562	0.0251784	0.372822
ENSG00000062716	VMP1	2.01618	0.0252468	0.373445
ENSG00000256442	AC010186.1	0.474902	0.0252799	0.533328
ENSG00000164879	CA3	0.473589	0.0253044	0.373445
ENSG00000183960	KCNH8	0.486557	0.0253173	0.373445
ENSG00000272606	AC015982.2	0.469789	0.025324	0.533328
ENSG00000287190	AC239799.2	2.07415	0.0253388	0.533328
ENSG00000156253	RWDD2B	2.03974	0.025359	0.373445
ENSG00000168746	LINC01620	1.88835	0.0253664	0.533328
ENSG00000135392	DNAJC14	2.02401	0.0253845	0.373445
ENSG00000111879	FAM184A	0.485878	0.0253851	0.373445
ENSG00000129535	NRL	0.463984	0.0253949	0.373445
ENSG00000226288	OR52I2	2.12969	0.0254018	0.373445
ENSG00000142684	ZNF593	2.02754	0.0254302	0.373445
ENSG00000169894	MUC3A	0.491373	0.0254337	0.373445
ENSG00000023445	BIRC3	0.455306	0.0254672	0.373445
ENSG00000228801	AC064807.1	2.10847	0.025469	0.533328
ENSG00000167526	RPL13	2.16374	0.0254691	0.373445
ENSG00000271964	AC090948.1	0.496412	0.0254887	0.533328
ENSG00000213199	ASIC3	0.463636	0.0255006	0.373445
ENSG00000268499	AC011479.3	0.486688	0.0255009	0.533328
ENSG00000112238	PRDM13	0.471652	0.0255122	0.373445
ENSG00000234476	LINC02765	0.445603	0.0255198	0.533328
ENSG00000278472	AC009268.2	0.469234	0.0255395	0.533328
ENSG00000144559	TAMM41	0.468633	0.0255409	0.373445
ENSG00000187513	GJA4	0.486276	0.0255576	0.373445
ENSG00000100867	DHRS2	2.11402	0.0255809	0.373445
ENSG00000100564	PIGH	2.1461	0.0255851	0.373445
ENSG00000187922	LCN10	0.469907	0.025615	0.373585
ENSG00000196793	ZNF239	0.462827	0.025667	0.374048
ENSG00000078237	TIGAR	0.463998	0.0257249	0.374596
ENSG00000228124	AL096678.1	0.481302	0.0257663	0.533328
ENSG00000237637	FRY.AS1	0.489735	0.0257767	0.533328
ENSG00000251034	AC087854.1	0.455532	0.0257996	0.533328
ENSG00000242114	MTFP1	2.05271	0.0258073	0.375327
ENSG00000132341	RAN	2.11892	0.0258158	0.375327
ENSG00000272825	AL844908.1	0.472094	0.0258461	0.533328
ENSG00000234184	LINC01781	0.488408	0.0258963	0.533328
ENSG00000149823	VPS51	2.16807	0.0258985	0.376233
ENSG00000265737	AP006565.1	1.89221	0.0259127	0.533328
ENSG00000267731	AC005332.2	0.476966	0.0259293	0.533328
ENSG00000183876	ARSI	2.10898	0.0259589	0.376765
ENSG00000070495	JMJD6	1.97204	0.026	0.376765
ENSG00000169507	SLC38A11	0.478489	0.026001	0.376765
ENSG00000132330	SCLY	0.478423	0.0260169	0.376765
ENSG00000277011	AC148477.4	0.394203	0.0260444	0.533328
ENSG00000235314	LINC00957	0.492412	0.0260843	0.533328
ENSG00000121211	MND1	2.01246	0.0261021	0.377702
ENSG00000109854	HTATIP2	2.23388	0.026126	0.377751
ENSG00000274317	LINC02334	1.87581	0.0261313	0.533328
ENSG00000010539	ZNF200	2.01596	0.0261868	0.378091
ENSG00000284237	LINC02767	0.463906	0.0261868	0.533328
ENSG00000286522	H3C2	1.94611	0.0262088	0.378091
ENSG00000175387	SMAD2	0.48695	0.026211	0.378091
ENSG00000175779	LINC02694	0.474909	0.0262161	0.533328
ENSG00000285681	AC091576.1	0.49332	0.0262166	0.533328
ENSG00000262227	AC004771.2	0.473415	0.0262251	0.533328
ENSG00000121350	PYROXD1	0.474821	0.0262833	0.378495
ENSG00000010282	HHATL	0.487099	0.0262914	0.378495
ENSG00000100462	PRMT5	2.05129	0.0263007	0.378495
ENSG00000226862	AC104463.2	0.4824	0.0263361	0.533328
ENSG00000263050	AC090617.5	2.04225	0.0263903	0.533328
ENSG00000255325	AC108136.1	2.0736	0.02642	0.533328
ENSG00000286982	AC016931.1	1.98848	0.0264246	0.533328
ENSG00000180626	ZNF594	0.467418	0.026431	0.379943
ENSG00000273226	AL391834.2	0.49064	0.0264445	0.533328
ENSG00000159128	IFNGR2	2.11042	0.0264516	0.379943
ENSG00000243896	OR2A7	2.09122	0.0264742	0.379943
ENSG00000184945	AQP12A	0.33505	0.0264844	0.379943
ENSG00000141552	ANAPC11	2.07684	0.0265147	0.379943
ENSG00000073536	NLE1	2.02438	0.0265249	0.379943
ENSG00000249309	AC020703.1	2.10839	0.0265442	0.533328
ENSG00000228559	AL033519.4	0.495379	0.0265759	0.533328
ENSG00000105695	MAG	0.472119	0.0265904	0.380512
ENSG00000258919	AL049836.1	0.453031	0.0265995	0.533328
ENSG00000224363	FP700111.1	1.90897	0.0266005	0.533328
ENSG00000168028	RPSA	2.09079	0.0266101	0.380512
ENSG00000111711	GOLT1B	2.01111	0.0266266	0.380512
ENSG00000163597	SNHG16	2.06838	0.0266356	0.533328
ENSG00000276809	AL138955.1	0.446491	0.0266362	0.533328
ENSG00000130477	UNC13A	0.471752	0.0266478	0.38052
ENSG00000284678	LINC02811	0.479521	0.0266947	0.533328
ENSG00000104332	SFRP1	0.490859	0.0267151	0.380939
ENSG00000271392	AC006237.1	2.13603	0.0267158	0.533328
ENSG00000258388	PPT2.EGFL8	0.475667	0.0267376	0.380939
ENSG00000163116	STPG2	2.16758	0.0267391	0.380939
ENSG00000147689	FAM83A	2.05604	0.0267601	0.380944
ENSG00000286565	AC006348.1	0.467397	0.0267811	0.533328
ENSG00000283096	AL731555.1	0.498077	0.0267898	0.533328
ENSG00000276547	PCDHGB5	2.16852	0.0268093	0.381037
ENSG00000169093	ASMTL	0.493012	0.0268645	0.381037
ENSG00000172167	MTBP	2.0301	0.0268789	0.381037
ENSG00000272183	AC005041.3	0.472284	0.0268891	0.534409
ENSG00000117425	PTCH2	0.472939	0.0268893	0.381037
ENSG00000197119	SLC25A29	0.470361	0.0269107	0.381037
ENSG00000204438	GPANK1	2.04181	0.0269244	0.381037
ENSG00000258553	AL157911.1	2.05162	0.0269479	0.534685
ENSG00000076604	TRAF4	2.05928	0.0269543	0.381037
ENSG00000077943	ITGA8	0.482262	0.0269682	0.381037
ENSG00000112218	GPR63	0.470141	0.0269744	0.381037
ENSG00000116690	PRG4	0.46974	0.0269931	0.381037
ENSG00000086232	EIF2AK1	2.15927	0.026994	0.381037
ENSG00000273489	AC008264.2	0.484748	0.0270147	0.53471
ENSG00000267631	CGB1	1.9894	0.027032	0.381281
ENSG00000235366	LINC01055	0.464649	0.0270392	0.53471
ENSG00000149231	CCDC82	0.478082	0.0270783	0.381643
ENSG00000213694	S1PR3	2.09513	0.0271086	0.381778
ENSG00000100307	CBX7	0.49246	0.0271316	0.38181
ENSG00000163814	CDCP1	1.99338	0.0271637	0.381971
ENSG00000083454	P2RX5	0.481156	0.0272171	0.38243
ENSG00000129946	SHC2	0.480504	0.0272592	0.382435
ENSG00000260372	AQP4.AS1	0.500408	0.0272701	0.538381
ENSG00000196946	ZNF705A	1.97432	0.0272981	0.382435
ENSG00000131044	TTLL9	0.457151	0.0273242	0.382435
ENSG00000176853	FAM91A1	2.002	0.0273298	0.382435
ENSG00000189043	NDUFA4	2.08229	0.0273998	0.382435
ENSG00000148606	POLR3A	2.02027	0.0274055	0.382435
ENSG00000144034	TPRKB	2.05063	0.0274147	0.382435
ENSG00000159461	AMFR	2.19711	0.0274274	0.382435
ENSG00000128045	RASL11B	2.12038	0.0274404	0.382435
ENSG00000145934	TENM2	2.09431	0.0274607	0.382435
ENSG00000173662	TAS1R1	0.486034	0.0274668	0.382435
ENSG00000010704	HFE	2.11058	0.0274963	0.382435
ENSG00000137265	IRF4	0.467945	0.0275117	0.382435
ENSG00000176894	PXMP2	2.03781	0.0275171	0.382435
ENSG00000105369	CD79A	0.485705	0.0275345	0.382435
ENSG00000175699	CCDC197	0.484655	0.0275495	0.382435
ENSG00000261360	AC010491.1	0.486808	0.0275522	0.540744
ENSG00000205562	AL049775.1	2.06305	0.0275529	0.540744
ENSG00000254031	AC022858.1	1.95951	0.0275538	0.540744
ENSG00000273391	AC083880.1	2.0759	0.0275718	0.540744
ENSG00000164902	PHAX	2.09585	0.0275966	0.382801
ENSG00000213593	TMX2	2.1045	0.0276271	0.382937
ENSG00000250790	AC127070.2	0.470705	0.027654	0.541462
ENSG00000083750	RRAGB	0.485395	0.0276851	0.383091
ENSG00000139734	DIAPH3	2.14111	0.0277247	0.383091
ENSG00000221923	ZNF880	0.478045	0.0277299	0.383091
ENSG00000180198	RCC1	2.00564	0.0277336	0.383091
ENSG00000179603	GRM8	0.495974	0.0277501	0.383091
ENSG00000108344	PSMD3	2.07308	0.0277756	0.383091
ENSG00000112541	PDE10A	0.46618	0.0278012	0.383091
ENSG00000205784	ARRDC5	0.464827	0.0278045	0.383091
ENSG00000224577	LINC01117	2.1368	0.0278287	0.542238
ENSG00000259972	AC009120.2	0.488627	0.0278336	0.542238
ENSG00000250155	AC008957.1	0.468643	0.0278418	0.542238
ENSG00000272142	AL359643.3	2.14587	0.0278761	0.542238
ENSG00000070526	ST6GALNAC1	0.482915	0.0278868	0.383749
ENSG00000234438	KBTBD13	0.483154	0.0279153	0.383749
ENSG00000204882	GPR20	0.481814	0.0279441	0.383749
ENSG00000172748	ZNF596	0.463414	0.0279519	0.383749
ENSG00000007314	SCN4A	0.489262	0.0279641	0.383749
ENSG00000229183	PGA4	2.07189	0.0280058	0.383749
ENSG00000164010	ERMAP	2.06037	0.0280146	0.383749
ENSG00000157999	ANKRD61	2.0161	0.0280416	0.383749
ENSG00000068120	COASY	2.04523	0.0280704	0.383749
ENSG00000266278	LINC01910	2.03585	0.0280719	0.545155
ENSG00000151693	ASAP2	2.04482	0.0280846	0.383749
ENSG00000100504	PYGL	2.07545	0.028087	0.383749
ENSG00000172269	DPAGT1	2.06495	0.0281114	0.383749
ENSG00000137601	NEK1	2.06997	0.0281228	0.383749
ENSG00000286599	AC110611.1	0.464871	0.0281792	0.545377
ENSG00000125820	NKX2.2	0.505081	0.0281833	0.383988
ENSG00000249249	AC010226.1	0.49677	0.0281981	0.545377
ENSG00000105974	CAV1	2.05543	0.0282058	0.383988
ENSG00000089101	CFAP61	0.485226	0.0282196	0.383988
ENSG00000234396	AL590822.1	0.480663	0.028221	0.545377
ENSG00000196396	PTPN1	2.10457	0.0282307	0.383988
ENSG00000172531	PPP1CA	2.03409	0.0282445	0.383988
ENSG00000168175	MAPK1IP1L	2.0492	0.0283147	0.384659
ENSG00000228189	LINC02843	1.86614	0.0283178	0.546359
ENSG00000144712	CAND2	0.493867	0.0283985	0.384781
ENSG00000176692	FOXC2	2.02496	0.0284137	0.384781
ENSG00000174652	ZNF266	0.481442	0.0284299	0.384781
ENSG00000186231	KLHL32	0.49865	0.0284367	0.384781
ENSG00000148677	ANKRD1	0.487982	0.0284455	0.384781
ENSG00000181873	IBA57	0.496498	0.028449	0.384781
ENSG00000254288	AC087672.2	0.498759	0.0284512	0.546673
ENSG00000260902	LINC02011	0.374547	0.0284521	0.546673
ENSG00000285696	AP002433.2	0.491358	0.0284791	0.546673
ENSG00000167618	LAIR2	0.49564	0.0285103	0.385235
ENSG00000254219	AC087439.2	2.04892	0.0285181	0.546673
ENSG00000171798	KNDC1	0.504807	0.0285452	0.385235
ENSG00000143549	TPM3	2.13391	0.028562	0.385235
ENSG00000011304	PTBP1	2.04614	0.0285771	0.385235
ENSG00000214026	MRPL23	2.07427	0.0285872	0.385235
ENSG00000206053	JPT2	2.12727	0.028639	0.385235
ENSG00000129910	CDH15	0.487279	0.0286705	0.385235
ENSG00000171863	RPS7	2.10593	0.0286855	0.385235
ENSG00000173699	SPATA3	0.503537	0.0286883	0.385235
ENSG00000156411	ATP5MPL	2.12653	0.0287082	0.385235
ENSG00000108587	GOSR1	2.07415	0.0287419	0.385235
ENSG00000178732	GP5	0.491918	0.0287599	0.385235
ENSG00000100865	CINP	2.03392	0.0287609	0.385235
ENSG00000150893	FREM2	0.494729	0.0287751	0.385235
ENSG00000186575	NF2	2.15259	0.0288453	0.385493
[truncated: 1,023 more rows]

## Sheet: Suppl.Table S3
Supplementary Table S3: Univariate and multivariate Cox regression survival analysis in the OSCC subtype of the TCGA-HNSC cohort
	univariat			multivariat
	n	P	RR [95% CI]	n	P	RR [95% CI]
SHMT2 low	90	0.022		90	0.043
SHMT2 medium	89	0.53	0.86 [0.53 - 1.38]	89	0.854	0.96 [0.59 - 1.56]
SHMT2 high	89	0.049	1.55 [1.00 - 2.40]	89	0.041	1.62 [1.02 - 2.56]
T1	27	< 0.001		27	0.002
T2	79	0.13	2.28 [0.79 - 6.64]	79	0.202	2.08 [0.68 - 6.39]
T3	58	0.002	5.45 [1.91 - 15.52]	58	0.004	5.17 [1.68 - 15.87]
T4	104	0.002	5.21 [1.86 - 14.59]	104	0.018	3.75 [1.25 - 11.24]
N0	119	< 0.001		119	0.001
N1	46	0.627	0.86 [0.46 - 1.60]	46	0.635	0.86 [0.45 - 1.63]
N2	100	< 0.001	2.44 [1.63 - 3.64]	100	< 0.001	2.12 [1.36 - 3.3]
N3	3	0.019	4.09 [1.26 - 13.26]	3	0.05	3.47 [1.00 - 12.07]
G1	38	0.149		38	0.267
G2	178	0.106	1.66 [0.90 - 3.07]	178	0.334	1.36 [0.73 - 2.56]
G3	52	0.052	1.95 [1.00 - 3.83]	52	0.115	1.75 [0.87 - 3.53]
sex		0.93	0.98 [0.67 - 1.45]		0.209	0.75 [0.49 - 1.17]
male	185			185
female	83			83
age low	94	0.129		94	0.005
age medium	92	0.224	1.32 [0.84 - 2.07]	92	0.083	1.53 [0.95 - 2.48]
age high	82	0.044	1.61 [1.01 - 2.54]	82	0.001	2.35 [1.40 - 3.94]
	RR = releative risk

## Sheet: Suppl. Table S4
Supplementary Table S4: Differentially expressed protein-coding genes in matched LNM compared to primary OSCC (FDR ≤ 0.05; |log2FC| ≥ 1)
Ensembl ID	gene	log2FC	FDR
ENSG00000137033	IL33	3.32389	5.94342e-15
ENSG00000136960	ENPP2	1.64924	6.85668e-11
ENSG00000109205	ODAM	6.43141	8.92843e-11
ENSG00000163519	TRAT1	2.26732	9.92697e-11
ENSG00000197079	KRT35	6.4913	9.92697e-11
ENSG00000145850	TIMD4	4.3694	1.9608e-10
ENSG00000112936	C7	6.0127	2.03744e-10
ENSG00000166501	PRKCB	1.65095	6.0967e-10
ENSG00000183918	SH2D1A	2.09797	6.0967e-10
ENSG00000186265	BTLA	2.14042	7.98391e-10
ENSG00000196616	ADH1B	5.58906	1.35903e-09
ENSG00000078596	ITM2A	1.64414	1.82995e-09
ENSG00000147138	GPR174	1.94079	3.31036e-09
ENSG00000166211	SPIC	3.94548	4.01459e-09
ENSG00000173698	ADGRG2	2.88067	6.5848e-09
ENSG00000205784	ARRDC5	1.97664	7.24203e-09
ENSG00000179163	FUCA1	1.56139	1.09358e-08
ENSG00000139187	KLRG1	1.70826	1.1161e-08
ENSG00000120907	ADRA1A	3.69816	1.12929e-08
ENSG00000161634	DCD	8.61385	1.13802e-08
ENSG00000155629	PIK3AP1	1.13348	1.22085e-08
ENSG00000081237	PTPRC	1.21245	1.25595e-08
ENSG00000102290	PCDH11X	2.67245	1.45639e-08
ENSG00000149970	CNKSR2	2.14972	1.45639e-08
ENSG00000275004	ZNF280B	1.49681	1.49897e-08
ENSG00000116574	RHOU	1.06416	1.74067e-08
ENSG00000124406	ATP8A1	1.64088	2.22831e-08
ENSG00000188848	BEND4	2.709	2.31201e-08
ENSG00000145703	IQGAP2	1.06364	2.46728e-08
ENSG00000183570	PCBP3	1.42347	2.5916e-08
ENSG00000105851	PIK3CG	1.22505	2.86599e-08
ENSG00000141968	VAV1	1.22463	2.86599e-08
ENSG00000152270	PDE3B	1.32309	2.86599e-08
ENSG00000065413	ANKRD44	1.24298	2.94753e-08
ENSG00000146285	SCML4	2.12098	2.96227e-08
ENSG00000182183	SHISAL2A	2.23917	3.06571e-08
ENSG00000152207	CYSLTR2	1.17777	4.02018e-08
ENSG00000160856	FCRL3	2.33603	4.03106e-08
ENSG00000162878	PKDCC	2.16106	4.03106e-08
ENSG00000173200	PARP15	1.6926	4.03106e-08
ENSG00000197705	KLHL14	2.81084	4.03106e-08
ENSG00000134516	DOCK2	1.27261	4.03309e-08
ENSG00000137101	CD72	1.94091	4.20799e-08
ENSG00000156738	MS4A1	3.38987	4.3146e-08
ENSG00000155792	DEPTOR	1.79154	5.56384e-08
ENSG00000102265	TIMP1	1.2078	6.15325e-08
ENSG00000101265	RASSF2	1.14002	6.60565e-08
ENSG00000071073	MGAT4A	1.3056	6.70695e-08
ENSG00000089225	TBX5	2.92415	6.96651e-08
ENSG00000115232	ITGA4	1.13721	6.96651e-08
ENSG00000175463	TBC1D10C	1.83851	6.96651e-08
ENSG00000138964	PARVG	1.42709	7.34077e-08
ENSG00000137078	SIT1	2.03744	8.35077e-08
ENSG00000204252	HLA.DOA	1.62056	9.59806e-08
ENSG00000118308	LRMP	1.56516	9.79052e-08
ENSG00000213203	GIMAP1	1.53227	9.79052e-08
ENSG00000105639	JAK3	1.42119	9.83038e-08
ENSG00000167208	SNX20	1.2989	1.10745e-07
ENSG00000188822	CNR2	2.74457	1.14157e-07
ENSG00000136490	LIMD2	1.56402	1.20524e-07
ENSG00000078589	P2RY10	1.70739	1.25259e-07
ENSG00000110665	C11orf21	1.6296	1.25259e-07
ENSG00000167094	TTC16	2.22994	1.25259e-07
ENSG00000139737	SLAIN1	1.70679	1.26196e-07
ENSG00000167984	NLRC3	1.50805	1.27144e-07
ENSG00000133574	GIMAP4	1.25259	1.42238e-07
ENSG00000164128	NPY1R	4.42769	1.47908e-07
ENSG00000089820	ARHGAP4	1.31656	1.52256e-07
ENSG00000203710	CR1	1.89891	1.54997e-07
ENSG00000186479	RGS7BP	2.85417	1.6377e-07
ENSG00000154822	PLCL2	1.20026	1.64322e-07
ENSG00000186517	ARHGAP30	1.17164	1.64322e-07
ENSG00000064201	TSPAN32	1.61428	1.80419e-07
ENSG00000183960	KCNH8	2.3923	1.83111e-07
ENSG00000172349	IL16	1.72114	1.89723e-07
ENSG00000140968	IRF8	1.51941	1.91225e-07
ENSG00000149781	FERMT3	1.11962	1.91225e-07
ENSG00000178343	SHISA3	4.30057	2.02018e-07
ENSG00000164112	TMEM155	2.06456	2.18642e-07
ENSG00000185477	GPRIN3	1.06662	2.24707e-07
ENSG00000167483	NIBAN3	3.00313	2.26834e-07
ENSG00000121807	CCR2	1.5519	2.31925e-07
ENSG00000248383	PCDHAC1	2.46976	2.39877e-07
ENSG00000162692	VCAM1	1.65828	2.46214e-07
ENSG00000101695	RNF125	1.18663	2.46253e-07
ENSG00000168918	INPP5D	1.23384	2.47534e-07
ENSG00000182162	P2RY8	1.81498	2.59447e-07
ENSG00000180096	SEPTIN1	1.83608	2.69883e-07
ENSG00000118432	CNR1	2.32514	2.79735e-07
ENSG00000133256	PDE6B	1.66947	2.79735e-07
ENSG00000182957	SPATA13	1.0447	2.79735e-07
ENSG00000185811	IKZF1	1.45454	2.79735e-07
ENSG00000004799	PDK4	1.42831	2.84408e-07
ENSG00000163492	CCDC141	1.6975	2.86085e-07
ENSG00000150045	KLRF1	1.64153	2.87198e-07
ENSG00000172673	THEMIS	1.80079	3.30895e-07
ENSG00000129675	ARHGEF6	1.13128	3.34328e-07
ENSG00000163564	PYHIN1	1.6874	3.3571e-07
ENSG00000077420	APBB1IP	1.12167	3.45622e-07
ENSG00000153283	CD96	1.46442	3.57405e-07
ENSG00000123338	NCKAP1L	1.30517	3.81033e-07
ENSG00000104894	CD37	1.7597	3.82046e-07
ENSG00000141293	SKAP1	1.76086	3.82046e-07
ENSG00000055163	CYFIP2	1.5674	3.84429e-07
ENSG00000083814	ZNF671	1.36636	3.93759e-07
ENSG00000178562	CD28	1.49037	4.03237e-07
ENSG00000179144	GIMAP7	1.53762	4.24459e-07
ENSG00000001561	ENPP4	1.40783	4.2508e-07
ENSG00000269404	SPIB	2.57503	4.2508e-07
ENSG00000122122	SASH3	1.42018	4.30848e-07
ENSG00000082512	TRAF5	1.14195	4.50766e-07
ENSG00000121966	CXCR4	1.55302	4.53092e-07
ENSG00000163606	CD200R1	1.51614	4.53092e-07
ENSG00000197629	MPEG1	1.06427	4.60349e-07
ENSG00000151778	SERP2	1.40057	4.61393e-07
ENSG00000263264	AC119396.1	2.48733	4.62266e-07
ENSG00000197540	GZMM	1.98693	4.67185e-07
ENSG00000196405	EVL	1.23727	4.70347e-07
ENSG00000101096	NFATC2	1.16699	4.8011e-07
ENSG00000162998	FRZB	1.8755	4.8011e-07
ENSG00000167895	TMC8	1.58373	4.8011e-07
ENSG00000173208	ABCD2	1.75091	5.13519e-07
ENSG00000124203	ZNF831	1.93165	5.15859e-07
ENSG00000100473	COCH	1.88347	5.29639e-07
ENSG00000005379	TSPOAP1	1.34301	5.3088e-07
ENSG00000140538	NTRK3	1.94589	5.34094e-07
ENSG00000069493	CLEC2D	1.38776	5.70082e-07
ENSG00000100721	TCL1A	2.83633	5.88991e-07
ENSG00000005844	ITGAL	1.44948	5.97865e-07
ENSG00000149150	SLC43A1	1.19454	5.97865e-07
ENSG00000009790	TRAF3IP3	1.54598	6.47331e-07
ENSG00000147234	FRMPD3	1.59895	6.73068e-07
ENSG00000164398	ACSL6	2.16738	6.80231e-07
ENSG00000039537	C6	3.9709	6.83941e-07
ENSG00000140368	PSTPIP1	1.24176	8.36494e-07
ENSG00000122224	LY9	2.02243	8.46607e-07
ENSG00000160185	UBASH3A	1.6172	8.46607e-07
ENSG00000197057	DTHD1	1.76534	8.46607e-07
ENSG00000176160	HSF5	2.00379	8.50991e-07
ENSG00000048740	CELF2	1.25392	8.53668e-07
ENSG00000072818	ACAP1	1.45623	9.14279e-07
ENSG00000110324	IL10RA	1.27983	9.17818e-07
ENSG00000100060	MFNG	1.13591	9.21721e-07
ENSG00000182836	PLCXD3	4.20892	9.73233e-07
ENSG00000152128	TMEM163	1.59877	9.95153e-07
ENSG00000171649	ZIK1	1.13963	9.96315e-07
ENSG00000117643	MAN1C1	1.63507	1.10036e-06
ENSG00000125384	PTGER2	1.15326	1.13546e-06
ENSG00000198521	ZNF43	1.25336	1.15988e-06
ENSG00000010295	IFFO1	1.07131	1.18045e-06
ENSG00000122986	HVCN1	1.35006	1.18339e-06
ENSG00000136250	AOAH	1.2476	1.18339e-06
ENSG00000010671	BTK	1.26443	1.25586e-06
ENSG00000151702	FLI1	1.01357	1.34187e-06
ENSG00000180353	HCLS1	1.06787	1.42696e-06
ENSG00000007312	CD79B	2.3441	1.44126e-06
ENSG00000196329	GIMAP5	1.52699	1.45478e-06
ENSG00000152578	GRIA4	3.41638	1.46289e-06
ENSG00000026297	RNASET2	1.02572	1.47723e-06
ENSG00000069424	KCNAB2	1.00837	1.47723e-06
ENSG00000121413	ZSCAN18	1.28216	1.47723e-06
ENSG00000128815	WDFY4	1.42467	1.47723e-06
ENSG00000111796	KLRB1	1.71676	1.48345e-06
ENSG00000205744	DENND1C	1.52756	1.48345e-06
ENSG00000117215	PLA2G2D	4.2756	1.59401e-06
ENSG00000172724	CCL19	3.17968	1.59401e-06
ENSG00000163534	FCRL1	3.43392	1.63362e-06
ENSG00000102879	CORO1A	1.35531	1.6723e-06
ENSG00000162739	SLAMF6	1.81945	1.6723e-06
ENSG00000250722	SELENOP	1.66451	1.68713e-06
ENSG00000004139	SARM1	1.14155	1.69234e-06
ENSG00000104903	LYL1	1.20424	1.70323e-06
ENSG00000104814	MAP4K1	1.74322	1.71114e-06
ENSG00000164129	NPY5R	3.78716	1.73434e-06
ENSG00000105122	RASAL3	1.3188	1.75076e-06
ENSG00000182557	SPNS3	1.78211	1.76591e-06
ENSG00000136573	BLK	2.77832	1.80404e-06
ENSG00000135426	TESPA1	1.7281	1.83894e-06
ENSG00000186231	KLHL32	1.99386	1.83955e-06
ENSG00000173926	MARCHF3	1.10586	1.88123e-06
ENSG00000063127	SLC6A16	1.41699	1.88326e-06
ENSG00000130653	PNPLA7	1.41131	1.90008e-06
ENSG00000123329	ARHGAP9	1.01138	1.95813e-06
ENSG00000139597	N4BP2L1	1.10309	1.95813e-06
ENSG00000155962	CLIC2	1.01159	1.95813e-06
ENSG00000132704	FCRL2	2.62786	1.96618e-06
ENSG00000126970	ZC4H2	1.0807	1.98835e-06
ENSG00000134460	IL2RA	1.11338	1.98835e-06
ENSG00000188694	KRTAP24.1	3.69696	2.06053e-06
ENSG00000172794	RAB37	1.8501	2.12967e-06
ENSG00000159753	CARMIL2	1.7757	2.13036e-06
ENSG00000179909	ZNF154	1.3948	2.13036e-06
ENSG00000111860	CEP85L	1.00403	2.13589e-06
ENSG00000271605	MILR1	1.21839	2.13589e-06
ENSG00000176177	ENTHD1	2.18508	2.32045e-06
ENSG00000101746	NOL4	3.34975	2.37256e-06
ENSG00000075884	ARHGAP15	1.2058	2.48992e-06
ENSG00000114841	DNAH1	1.30208	2.60514e-06
ENSG00000100100	PIK3IP1	1.37816	2.66817e-06
ENSG00000112799	LY86	1.47068	2.76569e-06
ENSG00000117091	CD48	1.55968	2.76569e-06
ENSG00000127084	FGD3	1.01988	2.76569e-06
ENSG00000162373	BEND5	1.99831	2.8085e-06
ENSG00000112232	KHDRBS2	2.68816	2.83846e-06
ENSG00000171130	ATP6V0E2	1.32363	2.83846e-06
ENSG00000123453	SARDH	1.28278	3.09179e-06
ENSG00000107447	DNTT	3.54504	3.14495e-06
ENSG00000111348	ARHGDIB	1.01774	3.15409e-06
ENSG00000137841	PLCB2	1.09444	3.33431e-06
ENSG00000173258	ZNF483	1.29319	3.58258e-06
ENSG00000236609	ZNF853	1.61536	3.59054e-06
ENSG00000120262	CCDC170	1.27323	3.66144e-06
ENSG00000196990	FAM163B	2.66043	3.99764e-06
ENSG00000130755	GMFG	1.03086	4.0686e-06
ENSG00000185432	METTL7A	1.54586	4.28689e-06
ENSG00000183549	ACSM5	2.1926	4.4059e-06
ENSG00000175985	PLEKHD1	1.47781	4.55997e-06
ENSG00000180543	TSPYL5	1.29536	4.61229e-06
ENSG00000102053	ZC3H12B	1.52816	4.64774e-06
ENSG00000105366	SIGLEC8	2.28182	4.76174e-06
ENSG00000168060	NAALADL1	1.04694	4.76174e-06
ENSG00000113263	ITK	1.54818	4.83471e-06
ENSG00000010610	CD4	1.14921	4.9396e-06
ENSG00000187808	SOWAHD	1.51019	5.02659e-06
ENSG00000117322	CR2	3.69922	5.17619e-06
ENSG00000005187	ACSM3	1.11333	5.27369e-06
ENSG00000134061	CD180	1.22595	5.28128e-06
ENSG00000115085	ZAP70	1.70933	5.29402e-06
ENSG00000206579	XKR4	2.67031	5.43948e-06
ENSG00000015285	WAS	1.08618	5.54423e-06
ENSG00000050030	NEXMIF	2.12128	5.56951e-06
ENSG00000145416	MARCHF1	1.20243	5.56951e-06
ENSG00000161405	IKZF3	1.74749	5.66377e-06
ENSG00000125354	SEPTIN6	1.08407	5.97155e-06
ENSG00000171596	NMUR1	1.29589	5.97155e-06
ENSG00000185245	GP1BA	2.74935	6.02256e-06
ENSG00000113594	LIFR	1.22719	6.13474e-06
ENSG00000127903	ZNF835	1.45167	6.30073e-06
ENSG00000213654	GPSM3	1.07278	6.30073e-06
ENSG00000153064	BANK1	1.90378	6.40354e-06
ENSG00000007129	CEACAM21	1.29912	6.54342e-06
ENSG00000133561	GIMAP6	1.19171	6.6564e-06
ENSG00000169442	CD52	1.89128	6.75665e-06
ENSG00000178199	ZC3H12D	1.37554	7.16975e-06
ENSG00000197471	SPN	1.51238	7.16975e-06
ENSG00000181234	TMEM132C	2.9281	7.43963e-06
ENSG00000186310	NAP1L3	1.84263	7.43963e-06
ENSG00000102043	MTMR8	1.50873	7.47192e-06
ENSG00000150594	ADRA2A	2.98136	7.47192e-06
ENSG00000168675	LDLRAD4	1.10717	7.47192e-06
ENSG00000130203	APOE	1.79007	7.73431e-06
ENSG00000106948	AKNA	1.24021	7.87323e-06
ENSG00000068831	RASGRP2	1.84893	8.23072e-06
ENSG00000183160	TMEM119	2.00389	8.23072e-06
ENSG00000126882	FAM78A	1.30412	8.30501e-06
ENSG00000123360	PDE1B	1.32959	8.38293e-06
ENSG00000144218	AFF3	2.10933	8.57914e-06
ENSG00000205045	SLFN12L	1.19258	8.74791e-06
ENSG00000163508	EOMES	1.82982	8.81325e-06
ENSG00000072858	SIDT1	1.46252	8.97679e-06
ENSG00000074706	IPCEF1	1.37088	9.15308e-06
ENSG00000177103	DSCAML1	1.82789	9.21142e-06
ENSG00000066294	CD84	1.40335	9.22449e-06
ENSG00000164483	SAMD3	1.74248	9.52396e-06
ENSG00000081052	COL4A4	2.38152	9.9023e-06
ENSG00000181617	FDCSP	4.78662	1.06637e-05
ENSG00000116147	TNR	2.16595	1.13907e-05
ENSG00000175567	UCP2	1.24448	1.15519e-05
ENSG00000109265	CRACD	1.12521	1.20354e-05
ENSG00000130475	FCHO1	1.05863	1.21184e-05
ENSG00000162882	HAAO	1.41659	1.2157e-05
ENSG00000171791	BCL2	1.11274	1.2157e-05
ENSG00000166405	RIC3	1.80044	1.25815e-05
ENSG00000184293	CLECL1	1.72649	1.26612e-05
ENSG00000188732	FAM221A	1.04406	1.26612e-05
ENSG00000174123	TLR10	1.8557	1.27543e-05
ENSG00000143851	PTPN7	1.19402	1.28655e-05
ENSG00000140285	FGF7	2.17342	1.3285e-05
ENSG00000111341	MGP	1.78412	1.38041e-05
ENSG00000174004	NRROS	1.12575	1.40238e-05
ENSG00000160224	AIRE	2.65448	1.40766e-05
ENSG00000100027	YPEL1	1.48077	1.45828e-05
ENSG00000013725	CD6	1.62426	1.50619e-05
ENSG00000021300	PLEKHB1	2.25688	1.56436e-05
ENSG00000206561	COLQ	1.70482	1.59514e-05
ENSG00000107742	SPOCK2	1.45617	1.73069e-05
ENSG00000148948	LRRC4C	2.5491	1.73345e-05
ENSG00000152804	HHEX	1.01419	1.73345e-05
ENSG00000139194	RBP5	2.80457	1.74687e-05
ENSG00000173198	CYSLTR1	1.16372	1.82835e-05
ENSG00000112293	GPLD1	1.38091	1.84164e-05
ENSG00000138061	CYP1B1	2.18368	1.84164e-05
ENSG00000007264	MATK	1.19859	1.84348e-05
ENSG00000180448	ARHGAP45	1.15382	1.8634e-05
ENSG00000137726	FXYD6	1.39981	1.89689e-05
ENSG00000237440	ZNF737	1.15472	1.9123e-05
ENSG00000126337	KRT36	2.24267	1.91374e-05
ENSG00000144837	PLA1A	1.48741	1.9411e-05
ENSG00000174255	ZNF80	1.44246	2.00337e-05
ENSG00000182866	LCK	1.54498	2.06329e-05
ENSG00000173917	HOXB2	1.20363	2.07573e-05
ENSG00000160255	ITGB2	1.00227	2.14649e-05
ENSG00000104219	ZDHHC2	1.05429	2.15266e-05
ENSG00000154310	TNIK	1.09198	2.15514e-05
ENSG00000073849	ST6GAL1	1.30184	2.21559e-05
ENSG00000178467	P4HTM	1.05808	2.22188e-05
ENSG00000172915	NBEA	1.48674	2.26532e-05
ENSG00000112294	ALDH5A1	1.11845	2.31827e-05
ENSG00000198865	CCDC152	1.50028	2.31827e-05
ENSG00000100351	GRAP2	1.47306	2.39818e-05
ENSG00000181036	FCRL6	2.07911	2.48472e-05
ENSG00000170456	DENND5B	1.00288	2.49215e-05
ENSG00000166313	APBB1	1.1312	2.52087e-05
ENSG00000169116	PARM1	1.02596	2.54613e-05
ENSG00000106952	TNFSF8	1.35444	2.58649e-05
ENSG00000198846	TOX	1.0487	2.60391e-05
ENSG00000161929	SCIMP	1.81778	2.662e-05
ENSG00000273079	GRIN2B	3.51818	2.662e-05
ENSG00000137727	ARHGAP20	1.16033	2.74831e-05
ENSG00000089012	SIRPG	1.65556	2.79949e-05
ENSG00000074966	TXK	1.63728	2.80477e-05
ENSG00000110448	CD5	1.60483	2.82999e-05
ENSG00000241399	CD302	1.08253	2.83235e-05
ENSG00000198286	CARD11	1.41178	2.96633e-05
ENSG00000125910	S1PR4	1.35391	2.97455e-05
ENSG00000085563	ABCB1	1.33895	2.98583e-05
ENSG00000184811	TRARG1	3.40416	3.0304e-05
ENSG00000198821	CD247	1.39297	3.14183e-05
ENSG00000181092	ADIPOQ	5.51015	3.19492e-05
ENSG00000185862	EVI2B	1.14381	3.2632e-05
ENSG00000074370	ATP2A3	1.28539	3.3544e-05
ENSG00000113088	GZMK	2.15702	3.3544e-05
ENSG00000255819	KLRC4.KLRK1	1.88331	3.3544e-05
ENSG00000164764	SBSPON	2.87101	3.47576e-05
ENSG00000198771	RCSD1	1.23129	3.47576e-05
ENSG00000179813	FAM216B	4.58193	3.492e-05
ENSG00000173908	KRT28	4.54806	3.51729e-05
ENSG00000155961	RAB39B	1.33381	3.55035e-05
ENSG00000109943	CRTAM	1.80423	3.5721e-05
ENSG00000125245	GPR18	1.80013	3.60223e-05
ENSG00000136732	GYPC	1.27568	3.66662e-05
ENSG00000002933	TMEM176A	1.21984	3.77272e-05
ENSG00000179583	CIITA	1.17703	3.78518e-05
ENSG00000124507	PACSIN1	1.84833	3.81593e-05
ENSG00000110484	SCGB2A2	5.05108	3.99223e-05
ENSG00000108405	P2RX1	1.303	4.02828e-05
ENSG00000168004	PLAAT5	2.10151	4.04687e-05
ENSG00000145708	CRHBP	2.0077	4.11405e-05
ENSG00000198520	ARMH1	1.56502	4.15074e-05
ENSG00000136160	EDNRB	1.30771	4.15173e-05
ENSG00000167613	LAIR1	1.16814	4.16905e-05
ENSG00000167261	DPEP2	1.15749	4.20701e-05
ENSG00000205269	TMEM170B	1.00639	4.20701e-05
ENSG00000106565	TMEM176B	1.25897	4.21209e-05
ENSG00000146192	FGD2	1.08071	4.22719e-05
ENSG00000104177	MYEF2	1.23323	4.3403e-05
ENSG00000092051	JPH4	1.33262	4.34764e-05
ENSG00000157734	SNX22	2.23684	4.42362e-05
ENSG00000165457	FOLR2	1.63334	4.53449e-05
ENSG00000135144	DTX1	1.64588	4.89253e-05
ENSG00000077264	PAK3	1.16692	4.96516e-05
ENSG00000012124	CD22	2.17743	4.99792e-05
ENSG00000102032	RENBP	1.00752	5.04574e-05
ENSG00000184261	KCNK12	1.7686	5.04574e-05
ENSG00000176533	GNG7	1.58774	5.18803e-05
ENSG00000188060	RAB42	1.11015	5.18803e-05
ENSG00000151623	NR3C2	1.78358	5.20315e-05
ENSG00000126246	IGFLR1	1.09039	5.23948e-05
ENSG00000170962	PDGFD	1.51698	5.31534e-05
ENSG00000147168	IL2RG	1.18121	5.33994e-05
ENSG00000174946	GPR171	1.2739	5.38758e-05
ENSG00000278195	SSTR3	1.66302	5.39664e-05
ENSG00000129596	CDO1	2.21249	5.60935e-05
ENSG00000186281	GPAT2	1.18967	5.64777e-05
ENSG00000126264	HCST	1.19669	5.67002e-05
ENSG00000266714	MYO15B	1.06409	5.6713e-05
ENSG00000100079	LGALS2	1.43972	5.70821e-05
ENSG00000250120	PCDHA10	1.50939	5.76963e-05
ENSG00000124721	DNAH8	1.86617	5.84677e-05
ENSG00000104921	FCER2	3.32446	5.91633e-05
ENSG00000165092	ALDH1A1	1.75383	6.00302e-05
ENSG00000160654	CD3G	1.44674	6.04836e-05
ENSG00000016391	CHDH	1.57309	6.06572e-05
ENSG00000141576	RNF157	1.31702	6.08463e-05
ENSG00000171611	PTCRA	1.58887	6.08885e-05
ENSG00000177807	KCNJ10	2.78201	6.15798e-05
ENSG00000162894	FCMR	2.01034	6.533e-05
ENSG00000175544	CABP4	1.26459	6.70312e-05
ENSG00000138356	AOX1	1.93891	6.8126e-05
ENSG00000198932	GPRASP1	1.18861	6.86686e-05
ENSG00000167077	MEI1	1.36468	6.93276e-05
ENSG00000105146	AURKC	1.08094	6.93493e-05
ENSG00000101445	PPP1R16B	1.33858	6.97878e-05
ENSG00000164604	GPR85	1.06894	7.06727e-05
ENSG00000177455	CD19	2.58716	7.41835e-05
ENSG00000125869	LAMP5	1.73347	7.4524e-05
ENSG00000172578	KLHL6	1.06217	7.4524e-05
ENSG00000229474	PATL2	1.14562	7.46907e-05
ENSG00000177272	KCNA3	1.47806	7.71717e-05
ENSG00000134539	KLRD1	1.08087	7.98595e-05
ENSG00000069702	TGFBR3	1.18288	8.0469e-05
ENSG00000138795	LEF1	1.17275	8.10252e-05
ENSG00000005471	ABCB4	1.5511	8.25828e-05
ENSG00000110079	MS4A4A	1.21807	8.28641e-05
ENSG00000160683	CXCR5	2.6971	8.29727e-05
ENSG00000204764	RANBP17	1.25252	8.29727e-05
ENSG00000138449	SLC40A1	1.37013	8.44252e-05
ENSG00000008277	ADAM22	1.6249	8.46414e-05
ENSG00000107317	PTGDS	3.18456	8.57327e-05
ENSG00000181754	AMIGO1	1.37596	8.65836e-05
ENSG00000158457	TSPAN33	1.20269	9.05258e-05
ENSG00000213809	KLRK1	1.71937	9.05258e-05
ENSG00000162669	HFM1	1.4594	9.08158e-05
ENSG00000131142	CCL25	2.48979	9.09161e-05
ENSG00000130643	CALY	2.30253	9.15364e-05
ENSG00000185149	NPY2R	3.26118	9.28398e-05
ENSG00000103522	IL21R	1.25762	9.29833e-05
ENSG00000042980	ADAM28	1.26371	9.54381e-05
ENSG00000176165	FOXG1	3.3549	9.75802e-05
ENSG00000165810	BTNL9	1.50172	9.87271e-05
ENSG00000108622	ICAM2	1.01314	9.9292e-05
ENSG00000093072	ADA2	1.10428	0.000101525
ENSG00000129988	LBP	2.41252	0.000101686
ENSG00000099715	PCDH11Y	3.13804	0.00010322
ENSG00000181847	TIGIT	1.30917	0.000103469
ENSG00000225528	Z82206.1	1.40257	0.000103586
ENSG00000116824	CD2	1.27483	0.000104885
ENSG00000255274	SMIM35	1.87783	0.000106266
ENSG00000167286	CD3D	1.48692	0.000106397
ENSG00000159958	TNFRSF13C	2.22965	0.000106464
ENSG00000186049	KRT73	2.58602	0.000106584
ENSG00000083454	P2RX5	2.00178	0.000107909
ENSG00000138615	CILP	4.23662	0.000107952
ENSG00000162174	ASRGL1	1.0312	0.000107952
ENSG00000159496	RGL4	1.37525	0.000109388
ENSG00000132182	NUP210	1.35907	0.000111101
ENSG00000232859	LYRM9	1.04795	0.000113125
ENSG00000111058	ACSS3	1.28955	0.000114236
ENSG00000122025	FLT3	1.28488	0.000120455
ENSG00000171766	GATM	1.13125	0.000120921
ENSG00000187699	C2orf88	1.2524	0.000122168
ENSG00000176293	ZNF135	1.11538	0.000122967
ENSG00000198851	CD3E	1.57599	0.000122967
ENSG00000111879	FAM184A	1.17391	0.000123699
ENSG00000138207	RBP4	2.22564	0.000125946
ENSG00000145147	SLIT2	1.21643	0.000128378
ENSG00000166432	ZMAT1	1.39163	0.000132494
ENSG00000115687	PASK	1.01554	0.000134049
ENSG00000079263	SP140	1.13187	0.000134342
ENSG00000017427	IGF1	1.94855	0.00013869
ENSG00000124212	PTGIS	3.07045	0.000140183
ENSG00000186393	KRT26	3.7647	0.000140241
ENSG00000189369	GSPT2	1.04542	0.000142816
ENSG00000165168	CYBB	1.12796	0.000143194
ENSG00000105246	EBI3	1.09316	0.000143245
ENSG00000088992	TESC	1.1176	0.000151329
ENSG00000107242	PIP5K1B	1.28059	0.000151373
ENSG00000204257	HLA.DMA	1.06211	0.000151851
ENSG00000178538	CA8	1.80243	0.000158628
ENSG00000150275	PCDH15	2.61776	0.000158717
ENSG00000157017	GHRL	1.2684	0.000161752
ENSG00000106018	VIPR2	2.31709	0.00016455
ENSG00000129993	CBFA2T3	1.12647	0.00016859
ENSG00000198624	CCDC69	1.02281	0.000170186
ENSG00000121895	TMEM156	1.35995	0.000171342
ENSG00000161649	CD300LG	1.92235	0.00017664
ENSG00000186583	SPATC1	1.06512	0.000184332
ENSG00000171817	ZNF540	1.11664	0.00018563
ENSG00000135914	HTR2B	2.37773	0.000191234
ENSG00000160505	NLRP4	2.49057	0.000194732
ENSG00000105383	CD33	1.01262	0.000203033
ENSG00000172543	CTSW	1.25732	0.000205712
ENSG00000179057	IGSF22	1.468	0.000205712
ENSG00000170153	RNF150	1.27527	0.000208183
ENSG00000198178	CLEC4C	1.69771	0.000213741
ENSG00000170011	MYRIP	1.64979	0.000220081
ENSG00000188171	ZNF626	1.14652	0.000221733
ENSG00000135119	RNFT2	1.11792	0.000222423
ENSG00000007237	GAS7	1.22153	0.000223825
ENSG00000132170	PPARG	1.20138	0.000225184
ENSG00000154548	SRSF12	1.29512	0.000225448
ENSG00000185905	C16orf54	1.09133	0.000226189
ENSG00000227507	LTB	1.56439	0.000229446
ENSG00000101082	SLA2	1.24041	0.000236601
ENSG00000144649	GASK1A	1.24779	0.000239175
ENSG00000122679	RAMP3	1.01679	0.000240551
ENSG00000214652	ZNF727	1.51002	0.000243082
ENSG00000196814	MVB12B	1.08128	0.000244683
ENSG00000104112	SCG3	1.79928	0.00024567
ENSG00000102245	CD40LG	1.84732	0.000247198
ENSG00000156486	KCNS2	2.57508	0.000248323
ENSG00000178732	GP5	1.5664	0.000252357
ENSG00000160321	ZNF208	1.40103	0.000252577
ENSG00000150672	DLG2	1.41721	0.000254993
ENSG00000160117	ANKLE1	1.07079	0.00025672
ENSG00000171291	ZNF439	1.09182	0.00025878
ENSG00000035720	STAP1	1.71032	0.000259735
ENSG00000224389	C4B	1.60605	0.000263602
ENSG00000149633	KIAA1755	1.1106	0.000267682
ENSG00000118972	FGF23	2.82449	0.00026868
ENSG00000130208	APOC1	1.93817	0.00027922
ENSG00000126353	CCR7	1.69463	0.000281049
ENSG00000137731	FXYD2	1.12101	0.000281638
ENSG00000153012	LGI2	1.80459	0.000283863
ENSG00000067840	PDZD4	1.00489	0.000284112
ENSG00000183837	PNMA3	1.33501	0.00028779
ENSG00000117090	SLAMF1	1.12169	0.000292872
ENSG00000100307	CBX7	1.0472	0.000295222
ENSG00000102096	PIM2	1.43504	0.000295526
ENSG00000142583	SLC2A5	1.14406	0.000297345
ENSG00000107551	RASSF4	1.02549	0.000309265
ENSG00000100626	GALNT16	2.57711	0.000311575
ENSG00000257108	NHLRC4	1.33316	0.000311575
ENSG00000094963	FMO2	1.37619	0.00031215
ENSG00000240505	TNFRSF13B	2.83885	0.000314112
ENSG00000158473	CD1D	1.30381	0.000317107
ENSG00000187862	TTC24	1.88474	0.00031721
ENSG00000174175	SELP	1.86038	0.000320415
ENSG00000283473	FAM240A	3.41512	0.000321504
ENSG00000175745	NR2F1	1.07291	0.00032211
ENSG00000128218	VPREB3	2.83787	0.000324677
ENSG00000242574	HLA.DMB	1.34867	0.000324677
ENSG00000174944	P2RY14	1.06789	0.000325416
ENSG00000157303	SUSD3	1.16826	0.00032644
ENSG00000019582	CD74	1.06153	0.00032935
ENSG00000118004	COLEC11	1.02788	0.00032935
ENSG00000144119	C1QL2	3.40946	0.000330034
ENSG00000122121	XPNPEP2	2.30405	0.000338153
ENSG00000134917	ADAMTS8	2.50707	0.000338561
ENSG00000139193	CD27	1.78236	0.000339111
ENSG00000116299	KIAA1324	1.13412	0.000344105
ENSG00000124249	KCNK15	1.99668	0.000344853
ENSG00000025434	NR1H3	1.03413	0.000348263
ENSG00000124557	BTN1A1	2.0357	0.000355993
ENSG00000143416	SELENBP1	1.23819	0.000361492
ENSG00000145287	PLAC8	1.60181	0.000366247
ENSG00000185046	ANKS1B	1.22763	0.000369071
ENSG00000115138	POMC	1.11307	0.000388134
ENSG00000184911	DMRTC1B	2.31945	0.0003909
ENSG00000269502	DMRTC1	1.86363	0.0003909
ENSG00000137491	SLCO2B1	1.04603	0.000393302
ENSG00000196664	TLR7	1.38929	0.000399531
ENSG00000188404	SELL	1.26311	0.000400413
ENSG00000240038	AMY2B	1.11311	0.000401971
ENSG00000106415	GLCCI1	1.10365	0.000404274
ENSG00000113249	HAVCR1	1.44003	0.000407772
ENSG00000132681	ATP1A4	1.51797	0.000411667
ENSG00000101938	CHRDL1	3.27292	0.000414584
ENSG00000066923	STAG3	1.45942	0.000420637
ENSG00000186075	ZPBP2	2.3925	0.000435153
ENSG00000134594	RAB33A	1.03303	0.000437954
ENSG00000183813	CCR4	1.2402	0.00043844
ENSG00000196666	FAM180B	2.26032	0.000450985
ENSG00000249242	TMEM150C	1.06742	0.00045418
ENSG00000106809	OGN	2.64578	0.000460535
ENSG00000128268	MGAT3	1.12574	0.000460535
ENSG00000213658	LAT	1.26769	0.000460535
ENSG00000144619	CNTN4	1.61835	0.000468972
ENSG00000186810	CXCR3	1.45833	0.000476365
ENSG00000198574	SH2D1B	1.0198	0.000478271
ENSG00000214402	LCNL1	2.02408	0.000480692
ENSG00000160408	ST6GALNAC6	1.00565	0.000483582
ENSG00000187634	SAMD11	1.29842	0.000512141
ENSG00000261701	HPR	2.8158	0.000531616
ENSG00000123843	C4BPB	2.02504	0.00053338
ENSG00000231389	HLA.DPA1	1.0899	0.000533657
ENSG00000168874	ATOH8	1.27869	0.000538313
ENSG00000158458	NRG2	1.3914	0.000546621
ENSG00000167972	ABCA3	1.01716	0.000547699
ENSG00000259803	SLC22A31	1.25557	0.000552628
ENSG00000124713	GNMT	1.18207	0.000555195
ENSG00000146151	HMGCLL1	1.78049	0.000555195
ENSG00000079435	LIPE	1.18699	0.000558365
ENSG00000091490	SEL1L3	1.10587	0.000558947
ENSG00000185669	SNAI3	1.23409	0.000561118
ENSG00000147570	DNAJC5B	1.47736	0.000561298
ENSG00000175857	GAPT	1.60614	0.000565184
ENSG00000179914	ITLN1	2.45072	0.000589198
ENSG00000121577	POPDC2	1.11897	0.000599998
ENSG00000142303	ADAMTS10	1.02868	0.000605784
ENSG00000132554	RGS22	1.62608	0.000613727
ENSG00000117586	TNFSF4	1.03303	0.000614034
ENSG00000005381	MPO	2.10047	0.000617638
ENSG00000179256	SMCO3	2.35879	0.000617638
ENSG00000100373	UPK3A	1.50853	0.000628874
ENSG00000105374	NKG7	1.49985	0.000629055
ENSG00000114631	PODXL2	1.32226	0.000632778
ENSG00000064218	DMRT3	1.36698	0.000642912
ENSG00000188322	SBK1	1.33348	0.000668995
ENSG00000131471	AOC3	1.11426	0.000678815
ENSG00000103647	CORO2B	1.56303	0.000686883
ENSG00000053702	NRIP2	1.75588	0.00069326
ENSG00000154611	PSMA8	2.10508	0.00069326
ENSG00000181074	OR52N4	1.74465	0.00069326
ENSG00000082293	COL19A1	2.15576	0.000693437
ENSG00000163431	LMOD1	1.11969	0.000702036
ENSG00000206190	ATP10A	1.02959	0.000710222
ENSG00000073861	TBX21	1.142	0.000727567
ENSG00000172116	CD8B	1.67004	0.000727934
ENSG00000161640	SIGLEC11	1.53166	0.000746147
ENSG00000070031	SCT	2.04899	0.000748708
ENSG00000182168	UNC5C	1.21316	0.000750038
ENSG00000198203	SULT1C2	2.19147	0.000753243
ENSG00000166819	PLIN1	2.56846	0.000777283
ENSG00000145721	LIX1	1.7144	0.00078114
ENSG00000134121	CHL1	1.78116	0.000786162
ENSG00000115252	PDE1A	1.36121	0.00079028
ENSG00000015413	DPEP1	2.09281	0.000803819
ENSG00000044524	EPHA3	1.31747	0.000806074
ENSG00000135898	GPR55	1.15322	0.000808083
ENSG00000138684	IL21	1.41731	0.000809383
ENSG00000165409	TSHR	1.58361	0.000811191
ENSG00000239961	LILRA4	1.67553	0.000840673
ENSG00000081059	TCF7	1.37492	0.000854245
ENSG00000123119	NECAB1	1.80369	0.000861659
ENSG00000106538	RARRES2	2.01766	0.000863342
ENSG00000169031	COL4A3	2.19826	0.000870366
ENSG00000160963	COL26A1	1.11515	0.000880855
ENSG00000109956	B3GAT1	1.34817	0.000886407
ENSG00000124772	CPNE5	1.21232	0.000887279
ENSG00000156886	ITGAD	1.85377	0.000912873
ENSG00000169314	C22orf15	1.97333	0.000913049
ENSG00000100285	NEFH	1.02463	0.000940805
ENSG00000000005	TNMD	4.17073	0.000948808
ENSG00000111732	AICDA	2.55498	0.000962668
ENSG00000117594	HSD11B1	1.11661	0.000998527
ENSG00000154262	ABCA6	1.55038	0.000998527
ENSG00000156218	ADAMTSL3	1.50934	0.00101885
ENSG00000257017	HP	1.96201	0.00102995
ENSG00000177459	ERICH5	1.77347	0.00103068
ENSG00000087250	MT3	2.33403	0.00104557
ENSG00000100122	CRYBB1	1.3365	0.0010553
ENSG00000196917	HCAR1	1.17684	0.00106424
ENSG00000179088	C12orf42	2.00527	0.00106626
ENSG00000105967	TFEC	1.10662	0.00107033
ENSG00000111913	RIPOR2	1.11667	0.00109917
ENSG00000164530	PI16	3.10602	0.00110241
ENSG00000100298	APOBEC3H	1.1206	0.00110248
ENSG00000143869	GDF7	1.88239	0.00114552
ENSG00000132386	SERPINF1	1.27977	0.00114822
ENSG00000212899	KRTAP3.3	3.10503	0.00116911
ENSG00000166428	PLD4	1.70946	0.00120773
ENSG00000109072	VTN	1.31639	0.00120874
ENSG00000104833	TUBB4A	1.18987	0.00120966
ENSG00000177575	CD163	1.23634	0.00121438
ENSG00000112562	SMOC2	1.82494	0.0012226
ENSG00000152932	RAB3C	1.72891	0.00124723
ENSG00000145362	ANK2	1.6042	0.00130707
ENSG00000166741	NNMT	1.03254	0.00130949
ENSG00000158528	PPP1R9A	1.11042	0.00132373
ENSG00000223865	HLA.DPB1	1.06425	0.00133296
ENSG00000156049	GNA14	1.01558	0.00133442
ENSG00000137098	SPAG8	1.08745	0.0013421
ENSG00000162881	OXER1	1.09952	0.00134668
ENSG00000120436	GPR31	1.39965	0.00134733
ENSG00000152495	CAMK4	1.09958	0.00135048
ENSG00000173404	INSM1	1.34754	0.00135474
ENSG00000271698	AC233992.2	2.08423	0.00143469
ENSG00000139537	CCDC65	1.7579	0.00145433
ENSG00000117281	CD160	1.7808	0.00145727
ENSG00000173578	XCR1	1.35621	0.00148973
ENSG00000166582	CENPV	1.00704	0.00150064
ENSG00000234965	SHISA8	2.18217	0.00154384
ENSG00000170819	BFSP2	1.47991	0.00156543
ENSG00000244731	C4A	1.51917	0.00160055
ENSG00000189233	NUGGC	1.60785	0.00161367
ENSG00000139970	RTN1	1.08914	0.00161597
ENSG00000177301	KCNA2	1.34831	0.00162211
ENSG00000107562	CXCL12	1.70487	0.00163829
ENSG00000257950	P2RX5.TAX1BP3	1.57403	0.00165203
ENSG00000055118	KCNH2	1.03628	0.0016865
ENSG00000197465	GYPE	1.48745	0.00173066
ENSG00000112796	ENPP5	1.52845	0.00174536
ENSG00000189129	PLAC9	1.37432	0.00176253
ENSG00000072133	RPS6KA6	1.82958	0.00177841
ENSG00000206432	TMEM200C	1.50145	0.0018198
ENSG00000239886	KRTAP9.2	2.84499	0.00186651
ENSG00000168546	GFRA2	1.18981	0.00190279
ENSG00000181350	LRRC75A	1.00305	0.00190576
ENSG00000205362	MT1A	1.51423	0.00195488
ENSG00000143196	DPT	2.03624	0.00196031
ENSG00000159618	ADGRG5	1.24512	0.00196064
ENSG00000141194	OR4D1	2.85647	0.00196862
ENSG00000131831	RAI2	1.26176	0.00197888
ENSG00000122787	AKR1D1	2.26386	0.00198237
ENSG00000241106	HLA.DOB	1.2266	0.00204235
ENSG00000140009	ESR2	1.15368	0.00208322
ENSG00000188257	PLA2G2A	3.34234	0.00210546
ENSG00000130558	OLFM1	1.17043	0.00222086
ENSG00000154153	RETREG1	1.14814	0.00225817
ENSG00000119614	VSX2	1.86192	0.00226512
ENSG00000132514	CLEC10A	1.24857	0.00230782
ENSG00000122223	CD244	1.02319	0.00232702
ENSG00000183560	IZUMO1R	2.28923	0.00235035
ENSG00000101438	SLC32A1	1.80269	0.00235915
ENSG00000203952	CCDC160	2.87253	0.00235916
ENSG00000104435	STMN2	3.34023	0.00244905
ENSG00000187288	CIDEC	2.48146	0.00250795
ENSG00000140398	NEIL1	1.05637	0.00251179
ENSG00000185339	TCN2	1.00231	0.00252433
ENSG00000141469	SLC14A1	1.21349	0.00254236
ENSG00000153563	CD8A	1.48779	0.00254562
ENSG00000146755	TRIM50	1.548	0.00257601
ENSG00000087237	CETP	1.67239	0.00258633
ENSG00000186818	LILRB4	1.01399	0.00258937
ENSG00000162706	CADM3	1.94077	0.00264992
ENSG00000143167	GPA33	1.5729	0.00268012
ENSG00000130518	IQCN	1.04663	0.00270017
ENSG00000106483	SFRP4	3.3604	0.00277333
ENSG00000005513	SOX8	1.46354	0.0027768
ENSG00000120885	CLU	1.72139	0.00283967
ENSG00000118849	RARRES1	1.61198	0.00285894
ENSG00000168356	SCN11A	1.26037	0.00291439
ENSG00000249158	PCDHA11	1.36559	0.00293838
ENSG00000112486	CCR6	1.14558	0.00294974
ENSG00000277494	GPIHBP1	1.87271	0.00297367
ENSG00000198049	AVPR1B	1.91596	0.00306545
ENSG00000203995	ZYG11A	1.06703	0.0030731
ENSG00000151224	MAT1A	1.6588	0.00308598
ENSG00000080493	SLC4A4	1.17627	0.00308995
ENSG00000112182	BACH2	1.3894	0.00308995
ENSG00000128285	MCHR1	1.37222	0.00308995
ENSG00000128253	RFPL2	1.58252	0.00309008
ENSG00000198300	PEG3	1.12978	0.00311965
ENSG00000119147	ECRG4	1.71058	0.00312151
ENSG00000111249	CUX2	1.47039	0.0031313
ENSG00000004468	CD38	1.18999	0.00317109
ENSG00000254126	CD8B2	1.86754	0.0031815
ENSG00000121570	DPPA4	1.61515	0.00322558
ENSG00000141431	ASXL3	1.26439	0.00322651
ENSG00000188263	IL17REL	1.58602	0.00323667
ENSG00000121053	EPX	3.10529	0.0032653
ENSG00000124935	SCGB1D2	3.40376	0.00326901
ENSG00000205186	FABP9	3.41403	0.00326901
ENSG00000132465	JCHAIN	2.21918	0.00329656
ENSG00000036473	OTC	2.73436	0.00337062
ENSG00000185527	PDE6G	1.10303	0.00337773
ENSG00000090659	CD209	1.05975	0.00343248
ENSG00000158481	CD1C	1.17849	0.00347589
ENSG00000167664	TMIGD2	1.28459	0.00347589
ENSG00000136541	ERMN	1.18051	0.0035391
ENSG00000198523	PLN	1.92267	0.0036487
ENSG00000180613	GSX2	2.65549	0.00372146
ENSG00000189292	ALKAL2	1.99925	0.00381912
ENSG00000155659	VSIG4	1.35791	0.00398361
ENSG00000018869	ZNF582	1.04176	0.00402268
ENSG00000158748	HTR6	1.84066	0.00404104
ENSG00000101463	SYNDIG1	1.72411	0.00405066
ENSG00000134533	RERG	1.04722	0.00413146
ENSG00000143494	VASH2	1.10403	0.00414394
ENSG00000174885	NLRP6	1.18099	0.00421977
ENSG00000109684	CLNK	1.09215	0.00422078
ENSG00000205089	CCNI2	1.00389	0.00422478
ENSG00000184210	DGAT2L6	3.59131	0.0043746
ENSG00000155719	OTOA	1.05935	0.00437746
ENSG00000185565	LSAMP	2.08431	0.00440439
ENSG00000119457	SLC46A2	1.44433	0.00450097
ENSG00000154175	ABI3BP	2.14986	0.00450097
ENSG00000120659	TNFSF11	1.3672	0.00454868
ENSG00000132185	FCRLA	1.99365	0.00456024
ENSG00000127472	PLA2G5	1.24964	0.00459605
ENSG00000154258	ABCA9	1.66085	0.0046899
ENSG00000137265	IRF4	1.21871	0.00473971
ENSG00000170500	LONRF2	1.79546	0.00473971
ENSG00000181291	TMEM132E	1.0801	0.00479674
ENSG00000116194	ANGPTL1	2.14588	0.00484567
ENSG00000104938	CLEC4M	2.23853	0.00488104
ENSG00000130035	GALNT8	1.52204	0.00506795
ENSG00000100427	MLC1	1.14061	0.00507592
ENSG00000069431	ABCC9	1.07109	0.0051299
ENSG00000064205	CCN5	2.13805	0.00515734
ENSG00000133636	NTS	2.47057	0.00515876
ENSG00000169313	P2RY12	1.40672	0.00518998
ENSG00000166736	HTR3A	1.96238	0.0052023
ENSG00000154269	ENPP3	1.1288	0.00521898
ENSG00000143185	XCL2	1.22889	0.00522663
ENSG00000189152	GRAPL	1.33816	0.00529744
ENSG00000243232	PCDHAC2	1.35803	0.00530754
ENSG00000215475	SIAH3	1.63915	0.0053076
ENSG00000081189	MEF2C	1.07551	0.0053407
ENSG00000197721	CR1L	1.0086	0.0054001
ENSG00000248099	INSL3	1.31494	0.00545693
ENSG00000163239	TDRD10	1.00759	0.00547836
ENSG00000103056	SMPD3	1.24034	0.00548683
ENSG00000101098	RIMS4	2.22377	0.00550076
ENSG00000260286	ARMH2	2.16189	0.00550717
ENSG00000105369	CD79A	2.0689	0.00550835
ENSG00000106511	MEOX2	1.84315	0.00550835
ENSG00000122188	LAX1	1.2697	0.00556395
ENSG00000101292	PROKR2	2.43497	0.00563948
ENSG00000116690	PRG4	1.88154	0.0058
ENSG00000136014	USP44	1.35892	0.0058
ENSG00000173372	C1QA	1.06773	0.00586673
ENSG00000151640	DPYSL4	1.04528	0.00587972
ENSG00000166391	MOGAT2	1.48631	0.00596397
ENSG00000105664	COMP	3.07681	0.00603262
ENSG00000186191	BPIFB4	3.67086	0.00609092
ENSG00000083782	EPYC	2.96366	0.00611535
ENSG00000112164	GLP1R	1.12951	0.00612944
ENSG00000205002	AARD	1.75017	0.00619097
ENSG00000269113	TRABD2B	1.15505	0.00619995
ENSG00000188389	PDCD1	1.05193	0.00631431
ENSG00000170074	FAM153A	1.81942	0.00633422
ENSG00000148204	CRB2	1.78654	0.00644274
ENSG00000154620	TMSB4Y	1.18217	0.0064507
ENSG00000175356	SCUBE2	1.36367	0.00652918
ENSG00000151892	GFRA1	2.5605	0.00666048
ENSG00000126259	KIRREL2	1.36798	0.00667432
ENSG00000241644	INMT	1.22263	0.00671436
ENSG00000100450	GZMH	1.42313	0.00673996
ENSG00000213088	ACKR1	1.96362	0.00690355
ENSG00000197992	CLEC9A	1.0422	0.00705627
ENSG00000124196	GTSF1L	1.27584	0.00711824
ENSG00000213760	ATP6V1G2	1.37934	0.00725623
ENSG00000013297	CLDN11	1.09832	0.00737633
ENSG00000221882	OR3A2	1.28814	0.00756879
ENSG00000185272	RBM11	1.15139	0.00765148
ENSG00000185271	KLHL33	1.23633	0.00786336
ENSG00000111339	ART4	2.55629	0.00795737
ENSG00000160791	CCR5	1.00982	0.00798162
ENSG00000276409	CCL14	1.99703	0.00803413
ENSG00000262179	MYMX	1.2376	0.00812725
ENSG00000170369	CST2	1.85991	0.00821527
ENSG00000204475	NCR3	1.44427	0.00823023
ENSG00000132874	SLC14A2	1.4076	0.00823596
ENSG00000120457	KCNJ5	1.13396	0.00837788
ENSG00000204851	PNMA8B	1.07296	0.008381
ENSG00000087085	ACHE	1.44826	0.00839581
ENSG00000255408	PCDHA3	1.33852	0.00846943
ENSG00000185155	MIXL1	1.33136	0.00861146
ENSG00000178342	KCNG2	1.16929	0.00867049
ENSG00000156234	CXCL13	1.47733	0.00868617
ENSG00000184226	PCDH9	1.33183	0.00868617
ENSG00000048462	TNFRSF17	1.93524	0.00868831
ENSG00000050628	PTGER3	1.03891	0.00875743
ENSG00000064886	CHI3L2	1.12609	0.00884154
ENSG00000214787	MS4A4E	1.01714	0.0088939
ENSG00000152969	JAKMIP1	1.10312	0.00904032
ENSG00000123407	HOXC12	2.21241	0.00915873
ENSG00000162444	RBP7	1.10862	0.00925772
ENSG00000240871	KRTAP4.7	2.67282	0.00926934
ENSG00000081842	PCDHA6	1.27457	0.00930319
ENSG00000284730	TMDD1	1.66676	0.00949332
ENSG00000164114	MAP9	1.00667	0.00955433
ENSG00000206052	DOK6	1.138	0.00961943
ENSG00000108381	ASPA	1.83919	0.00965586
ENSG00000146530	VWDE	1.05164	0.00966661
ENSG00000187260	WDR86	1.29376	0.00968345
ENSG00000070915	SLC12A3	1.36877	0.00973458
ENSG00000275152	CCL16	2.06337	0.00977923
ENSG00000213416	KRTAP4.12	2.61245	0.0100248
ENSG00000127074	RGS13	1.5073	0.0100542
ENSG00000095777	MYO3A	1.66656	0.010089
ENSG00000158816	VWA5B1	1.19177	0.0100891
ENSG00000189409	MMP23B	1.14029	0.0101617
ENSG00000173175	ADCY5	1.58343	0.0102
ENSG00000124491	F13A1	1.48306	0.0102424
ENSG00000134028	ADAMDEC1	1.40937	0.0105741
ENSG00000171396	KRTAP4.4	2.62231	0.0106951
ENSG00000166342	NETO1	1.67002	0.0107406
ENSG00000279301	OR2T11	2.31432	0.0108199
ENSG00000168081	PNOC	1.77688	0.0109897
ENSG00000161905	ALOX15	1.29957	0.0110256
ENSG00000204963	PCDHA7	1.08055	0.0111502
ENSG00000101489	CELF4	1.72555	0.0112797
ENSG00000156466	GDF6	1.14408	0.0114131
ENSG00000196433	ASMT	1.63595	0.0114131
ENSG00000162804	SNED1	1.23401	0.0114619
ENSG00000163273	NPPC	1.87405	0.0114744
ENSG00000188011	RTP5	1.6363	0.0114934
ENSG00000152580	IGSF10	1.69229	0.0116763
ENSG00000188783	PRELP	1.40363	0.0116915
ENSG00000187912	CLEC17A	1.82421	0.0117033
ENSG00000157152	SYN2	1.52236	0.0117133
ENSG00000242265	PEG10	1.05991	0.0119815
ENSG00000137634	NXPE4	2.00464	0.0120386
ENSG00000259680	AC136428.1	2.54177	0.0120386
ENSG00000104213	PDGFRL	1.38102	0.0121296
ENSG00000179314	WSCD1	1.02897	0.0121334
ENSG00000226321	CROCC2	1.19103	0.01228
ENSG00000100346	CACNA1I	1.87484	0.0122961
ENSG00000049540	ELN	1.93199	0.0123523
ENSG00000171643	S100Z	1.06715	0.012371
ENSG00000135929	CYP27A1	1.10914	0.0124353
ENSG00000197993	KEL	1.88266	0.0126569
ENSG00000146215	CRIP3	1.46366	0.0129838
ENSG00000165495	PKNOX2	1.08493	0.0130023
ENSG00000130876	SLC7A10	2.06277	0.0130345
ENSG00000170262	MRAP	2.30147	0.0130472
ENSG00000153093	ACOXL	1.2819	0.0130697
ENSG00000197561	ELANE	2.15652	0.0131569
ENSG00000134042	MRO	1.33647	0.0132027
ENSG00000186766	FOXI2	1.85581	0.0132141
ENSG00000042304	C2orf83	2.26952	0.0132908
ENSG00000133083	DCLK1	1.34909	0.0135603
ENSG00000172264	MACROD2	1.24364	0.0136298
ENSG00000255833	TIFAB	1.05874	0.0136298
ENSG00000126861	OMG	1.40151	0.0138439
ENSG00000179542	SLITRK4	2.06557	0.0139127
ENSG00000102383	ZDHHC15	1.37967	0.0147037
ENSG00000144852	NR1I2	1.5211	0.0147388
ENSG00000132821	VSTM2L	1.2007	0.0148709
ENSG00000171246	NPTX1	1.61584	0.0149138
ENSG00000150337	FCGR1A	1.05634	0.0150712
ENSG00000281106	TMEM272	1.57586	0.0151959
ENSG00000147117	ZNF157	1.30454	0.0154845
ENSG00000198083	KRTAP9.9	2.25914	0.0155302
ENSG00000109906	ZBTB16	1.39647	0.0156419
ENSG00000166707	ZCCHC18	1.16654	0.0158451
ENSG00000140092	FBLN5	1.05155	0.0158587
ENSG00000182389	CACNB4	1.09553	0.0158891
ENSG00000007402	CACNA2D2	1.06916	0.0160481
ENSG00000163710	PCOLCE2	1.29922	0.0161078
ENSG00000075290	WNT8B	2.14271	0.0161394
ENSG00000166926	MS4A6E	1.62325	0.0164227
ENSG00000165323	FAT3	1.76864	0.0165132
ENSG00000187980	PLA2G2C	1.29868	0.0166111
ENSG00000101197	BIRC7	1.4516	0.0170696
ENSG00000187783	TMEM72	2.02843	0.017322
ENSG00000221880	KRTAP1.3	2.57317	0.017415
ENSG00000240563	L1TD1	1.14879	0.01747
ENSG00000221946	FXYD7	1.34964	0.0180176
ENSG00000197888	UGT2B17	1.3707	0.0182042
ENSG00000107518	ATRNL1	1.35249	0.018209
ENSG00000133392	MYH11	1.54187	0.0182505
ENSG00000171864	PRND	1.9978	0.0182611
ENSG00000007350	TKTL1	1.49848	0.0182987
ENSG00000169807	PRY2	2.22068	0.0184009
ENSG00000105641	SLC5A5	1.4078	0.0186222
ENSG00000117560	FASLG	1.07915	0.0186597
ENSG00000205038	PKHD1L1	1.5167	0.0190184
ENSG00000114248	LRRC31	2.35938	0.0190212
ENSG00000105409	ATP1A3	1.41277	0.0193406
ENSG00000127324	TSPAN8	2.93027	0.0193795
ENSG00000036828	CASR	1.5207	0.0195956
ENSG00000182256	GABRG3	1.79941	0.019939
ENSG00000184601	C14orf180	2.75857	0.019939
ENSG00000110777	POU2AF1	1.73655	0.0199987
ENSG00000156395	SORCS3	2.22008	0.020117
ENSG00000149591	TAGLN	1.02576	0.0205566
ENSG00000165140	FBP1	1.0347	0.0205701
ENSG00000160161	CILP2	1.56732	0.0207064
ENSG00000133169	BEX1	1.27979	0.0207397
ENSG00000169385	RNASE2	1.07384	0.0207416
ENSG00000188585	CLEC20A	2.02434	0.0207619
ENSG00000082196	C1QTNF3	1.20589	0.0207799
ENSG00000161911	TREML1	1.01409	0.0209084
ENSG00000159212	CLIC6	1.29529	0.0209922
ENSG00000249931	GOLGA8K	1.08555	0.0210359
ENSG00000143297	FCRL5	1.80093	0.0212744
ENSG00000167531	LALBA	2.23406	0.0215388
ENSG00000173585	CCR9	2.06401	0.0216855
ENSG00000137766	UNC13C	1.44649	0.0218473
ENSG00000163518	FCRL4	1.73373	0.0221353
ENSG00000184022	OR2T10	1.83508	0.0222545
ENSG00000185818	NAT8L	1.03949	0.0223948
ENSG00000168539	CHRM1	2.16348	0.0225356
ENSG00000065609	SNAP91	1.9872	0.0227624
ENSG00000137573	SULF1	1.02899	0.0232951
ENSG00000169282	KCNAB1	1.24323	0.0234043
ENSG00000125084	WNT1	1.76742	0.0235584
ENSG00000179873	NLRP11	1.94779	0.0235639
ENSG00000198542	ITGBL1	1.95009	0.0238694
ENSG00000158258	CLSTN2	1.61796	0.024761
ENSG00000168158	OR2C1	1.69744	0.0250726
ENSG00000170486	KRT72	1.98024	0.0255181
ENSG00000267179	AC008770.2	1.08501	0.0255181
ENSG00000178882	RFLNA	1.325	0.0257122
ENSG00000139352	ASCL1	1.55891	0.0260158
ENSG00000146352	CLVS2	1.60578	0.0261478
ENSG00000171759	PAH	1.93091	0.0261478
ENSG00000204969	PCDHA2	1.80368	0.0262382
ENSG00000149328	GLB1L2	1.5145	0.0262781
ENSG00000285382	FO393400.1	1.79516	0.0263607
ENSG00000137142	IGFBPL1	1.30769	0.0268047
ENSG00000110436	SLC1A2	1.02371	0.0276418
ENSG00000197683	KRTAP26.1	2.44715	0.0285131
ENSG00000212901	KRTAP3.1	2.44715	0.0285131
ENSG00000183542	KLRC4	1.27155	0.0285905
ENSG00000187855	ASCL4	1.81737	0.0295424
ENSG00000196092	PAX5	1.88916	0.030185
ENSG00000204711	C9orf135	2.06209	0.0311823
ENSG00000250366	TUNAR	2.3618	0.0316207
ENSG00000116748	AMPD1	1.81727	0.0316789
ENSG00000187848	P2RX2	1.98274	0.0318336
ENSG00000188488	SERPINA5	1.69316	0.0319025
ENSG00000187151	ANGPTL5	1.64668	0.0324595
ENSG00000161270	NPHS1	2.38634	0.0329562
ENSG00000183508	TENT5C	1.04569	0.0330217
ENSG00000148357	HMCN2	1.53102	0.0330232
ENSG00000104059	FAM189A1	1.47129	0.0331873
ENSG00000165478	HEPACAM	1.55661	0.0334574
ENSG00000162753	SLC9C2	1.64084	0.0341275
ENSG00000181215	C4orf50	1.04282	0.0343374
ENSG00000239389	PCDHA13	1.49567	0.0347981
ENSG00000171885	AQP4	2.41239	0.0359839
ENSG00000175928	LRRN1	1.37669	0.0364962
ENSG00000158008	EXTL1	1.15115	0.0365171
ENSG00000125730	C3	1.21112	0.0377161
ENSG00000196277	GRM7	1.52001	0.0380369
ENSG00000285476	AC139491.7	1.77591	0.0383008
ENSG00000105675	ATP4A	1.7653	0.0383472
ENSG00000197520	FAM177B	1.26408	0.0385486
ENSG00000284704	SCYGR3	2.02585	0.0386867
ENSG00000158445	KCNB1	1.53672	0.0387166
ENSG00000181903	OR4C6	1.51662	0.0394334
ENSG00000105251	SHD	1.24385	0.0394468
ENSG00000182329	KIAA2012	1.72416	0.0394468
ENSG00000187922	LCN10	1.4358	0.0403347
ENSG00000102076	OPN1LW	2.01631	0.0409005
ENSG00000144891	AGTR1	1.75357	0.0410013
ENSG00000236334	PPIAL4G	1.09519	0.0410864
ENSG00000164512	ANKRD55	1.40263	0.0412039
ENSG00000174326	SLC16A11	1.01834	0.0413618
ENSG00000163827	LRRC2	1.37931	0.0413801
ENSG00000180287	PLD5	1.72853	0.0413801
ENSG00000146250	PRSS35	1.16497	0.0414006
ENSG00000182013	PNMA8A	1.17221	0.0414006
ENSG00000196090	PTPRT	1.83696	0.0414154
ENSG00000196240	OR2T2	1.92355	0.0414674
ENSG00000182566	CLEC4G	1.51558	0.0416067
ENSG00000102104	RS1	2.23336	0.0421767
ENSG00000171102	OBP2B	1.52894	0.0423338
ENSG00000198785	GRIN3A	1.04768	0.0427058
ENSG00000143994	ABHD1	1.09638	0.0427593
ENSG00000181322	NME9	1.01451	0.0434142
ENSG00000218819	TDRD15	1.21991	0.0443893
ENSG00000120903	CHRNA2	1.3531	0.0450366
ENSG00000070193	FGF10	1.72891	0.0453927
ENSG00000134201	GSTM5	1.19314	0.0454322
ENSG00000012223	LTF	2.05352	0.0469342
ENSG00000182348	ZNF804B	2.13877	0.047332
ENSG00000138028	CGREF1	1.04903	0.047427
ENSG00000171951	SCG2	1.28439	0.047755
ENSG00000196156	KRTAP4.3	2.2235	0.0478325
ENSG00000278570	NR2E3	1.3271	0.0479498
ENSG00000104044	OCA2	1.88779	0.0482346
ENSG00000069535	MAOB	1.04068	0.0486234
ENSG00000162670	BRINP3	2.42415	0.0488301
ENSG00000184709	LRRC26	1.37748	0.0494274
ENSG00000065325	GLP2R	2.0388	0.0495404
ENSG00000184344	GDF3	1.61038	0.0497645
ENSG00000186919	ZACN	1.08891	0.0498397
ENSG00000162892	IL24	-3.46993	1.5683e-10
ENSG00000116882	HAO2	-2.15762	1.05631e-09
ENSG00000163394	CCKAR	-3.04276	6.74199e-09
ENSG00000148120	AOPEP	-1.27127	2.96227e-08
ENSG00000130762	ARHGEF16	-1.67114	4.3146e-08
ENSG00000162522	KIAA1522	-1.30133	6.96651e-08
ENSG00000128710	HOXD10	-1.31853	1.25259e-07
ENSG00000182612	TSPAN10	-1.41089	1.30119e-07
ENSG00000145545	SRD5A1	-1.04174	3.84478e-07
ENSG00000244094	SPRR2F	-4.30737	1.36714e-06
ENSG00000257335	MGAM	-1.47448	1.50508e-06
ENSG00000163739	CXCL1	-1.48983	1.89312e-06
ENSG00000108839	ALOX12	-1.66727	2.11738e-06
ENSG00000183421	RIPK4	-1.5007	2.24365e-06
ENSG00000125538	IL1B	-2.47573	2.34255e-06
ENSG00000244057	LCE3C	-3.97777	2.6058e-06
ENSG00000114529	C3orf52	-1.07029	2.73638e-06
ENSG00000106211	HSPB1	-1.18863	2.83846e-06
ENSG00000227471	AKR1B15	-2.37176	3.35771e-06
ENSG00000196611	MMP1	-2.2656	3.43719e-06
ENSG00000198074	AKR1B10	-2.48758	4.55997e-06
ENSG00000181019	NQO1	-1.24199	4.56424e-06
ENSG00000172819	RARG	-1.02383	5.85692e-06
ENSG00000170745	KCNS3	-1.0748	7.7006e-06
ENSG00000167600	CYP2S1	-1.05477	7.83691e-06
ENSG00000100033	PRODH	-1.57085	7.86193e-06
ENSG00000104369	JPH1	-1.41393	7.87323e-06
ENSG00000119862	LGALSL	-1.45085	8.29018e-06
ENSG00000115844	DLX2	-1.55182	9.93539e-06
ENSG00000198807	PAX9	-1.19012	9.98302e-06
ENSG00000160213	CSTB	-1.6814	1.03167e-05
ENSG00000115009	CCL20	-2.26234	1.04783e-05
ENSG00000114251	WNT5A	-1.30652	1.25147e-05
ENSG00000101276	SLC52A3	-1.20949	1.32151e-05
ENSG00000181649	PHLDA2	-1.11708	1.3607e-05
ENSG00000052802	MSMO1	-1.09418	1.40887e-05
ENSG00000105048	TNNT1	-1.55861	1.41867e-05
ENSG00000143061	IGSF3	-1.41804	1.50813e-05
ENSG00000019186	CYP24A1	-1.36872	1.64463e-05
ENSG00000187583	PLEKHN1	-1.23944	1.66995e-05
ENSG00000010278	CD9	-1.06337	1.73345e-05
ENSG00000204540	PSORS1C1	-1.6644	2.10037e-05
ENSG00000108448	TRIM16L	-1.11811	2.15514e-05
ENSG00000134716	CYP2J2	-1.41661	2.21955e-05
ENSG00000184502	GAST	-2.29185	2.38634e-05
ENSG00000198435	NRARP	-1.42276	2.74831e-05
ENSG00000145107	TM4SF19	-1.85943	2.83493e-05
ENSG00000188373	C10orf99	-3.2814	3.05464e-05
ENSG00000036672	USP2	-1.43294	3.13476e-05
ENSG00000170075	GPR37L1	-1.70471	3.17651e-05
ENSG00000206075	SERPINB5	-1.57095	3.3544e-05
ENSG00000165091	TMC1	-2.08662	3.38654e-05
ENSG00000136002	ARHGEF4	-1.41851	3.46361e-05
ENSG00000117595	IRF6	-1.47987	3.47576e-05
ENSG00000157766	ACAN	-1.52805	3.492e-05
ENSG00000110092	CCND1	-1.01743	3.51729e-05
ENSG00000158315	RHBDL2	-1.47027	4.27443e-05
ENSG00000189334	S100A14	-2.3172	4.36708e-05
ENSG00000121552	CSTA	-1.96927	4.42957e-05
ENSG00000169908	TM4SF1	-1.39929	4.89253e-05
ENSG00000144045	DQX1	-1.42261	5.04574e-05
ENSG00000102287	GABRE	-1.50098	5.04991e-05
ENSG00000115507	OTX1	-1.22019	5.2236e-05
ENSG00000126803	HSPA2	-1.29031	5.38758e-05
ENSG00000049283	EPN3	-1.84324	5.41833e-05
ENSG00000105514	RAB3D	-1.02525	5.41833e-05
ENSG00000163995	ABLIM2	-1.11215	5.59713e-05
ENSG00000101311	FERMT1	-1.27149	5.6713e-05
ENSG00000006453	BAIAP2L1	-1.02917	5.76963e-05
ENSG00000188290	HES4	-1.01314	6.04836e-05
ENSG00000173212	MAB21L3	-1.51075	6.05998e-05
ENSG00000068078	FGFR3	-1.49626	6.55147e-05
ENSG00000171680	PLEKHG5	-1.03035	6.6662e-05
ENSG00000189090	FAM25G	-2.70806	7.05186e-05
ENSG00000137968	SLC44A5	-1.47605	7.21279e-05
ENSG00000095752	IL11	-1.38702	7.33402e-05
ENSG00000203783	PRR9	-2.20261	7.41889e-05
ENSG00000109101	FOXN1	-2.61411	7.79107e-05
ENSG00000173338	KCNK7	-1.72067	8.25828e-05
ENSG00000146648	EGFR	-1.20014	8.38984e-05
ENSG00000185962	LCE3A	-3.43747	8.39822e-05
ENSG00000281406	BLACAT1	-1.1579	8.44119e-05
ENSG00000253313	C1orf210	-1.943	8.74842e-05
ENSG00000185467	KPNA7	-2.23382	8.897e-05
ENSG00000166396	SERPINB7	-3.1533	8.92726e-05
ENSG00000158786	PLA2G2F	-2.9018	8.9554e-05
ENSG00000221926	TRIM16	-1.03504	9.68987e-05
ENSG00000135750	KCNK1	-1.34417	9.83408e-05
ENSG00000115884	SDC1	-1.00073	9.93986e-05
ENSG00000164142	FAM160A1	-1.40792	0.000102677
ENSG00000221843	C2orf16	-2.26099	0.000104671
ENSG00000078401	EDN1	-1.28314	0.000105361
ENSG00000197632	SERPINB2	-3.9083	0.000106266
ENSG00000132002	DNAJB1	-1.08691	0.000108942
ENSG00000041353	RAB27B	-1.27646	0.000111897
ENSG00000069011	PITX1	-1.07488	0.000115203
ENSG00000162390	ACOT11	-1.05054	0.000120909
ENSG00000143590	EFNA3	-1.42274	0.000121486
ENSG00000198142	SOWAHC	-1.03418	0.000122168
ENSG00000073711	PPP2R3A	-1.03207	0.000125158
ENSG00000108352	RAPGEFL1	-1.52482	0.000129136
ENSG00000060140	STYK1	-1.17252	0.000132906
ENSG00000162572	SCNN1D	-2.31672	0.000133338
ENSG00000154227	CERS3	-1.8763	0.000139253
ENSG00000170454	KRT75	-1.96877	0.000141006
ENSG00000198729	PPP1R14C	-1.23843	0.000143828
ENSG00000171903	CYP4F11	-1.825	0.00014879
ENSG00000235109	ZSCAN31	-1.24265	0.000150829
ENSG00000184995	IFNE	-1.99585	0.000151734
ENSG00000188643	S100A16	-1.01541	0.000152757
ENSG00000182795	C1orf116	-1.93381	0.000157595
ENSG00000276430	FAM25C	-2.57634	0.000161077
ENSG00000108417	KRT37	-3.73918	0.000165178
ENSG00000223572	CKMT1A	-1.6413	0.000165344
ENSG00000197921	HES5	-1.87862	0.00016929
ENSG00000168907	PLA2G4F	-2.78767	0.000171742
ENSG00000189431	RASSF10	-1.49402	0.000188549
ENSG00000091622	PITPNM3	-1.29124	0.00018864
ENSG00000103175	WFDC1	-1.36677	0.000191424
ENSG00000163032	VSNL1	-1.37952	0.000191469
ENSG00000119139	TJP2	-1.1973	0.000192555
ENSG00000131650	KREMEN2	-1.22228	0.00019637
ENSG00000182040	USH1G	-1.90891	0.000197111
ENSG00000117407	ARTN	-1.44267	0.000199839
ENSG00000089723	OTUB2	-1.11534	0.000205712
ENSG00000136694	IL36A	-2.89413	0.000207862
ENSG00000111907	TPD52L1	-1.31464	0.000208183
ENSG00000145283	SLC10A6	-2.00151	0.000209978
ENSG00000131187	F12	-1.02405	0.000216618
ENSG00000169429	CXCL8	-2.65601	0.000219395
ENSG00000128641	MYO1B	-1.18137	0.000219996
ENSG00000137203	TFAP2A	-1.28205	0.000223484
ENSG00000139433	GLTP	-1.01675	0.000232798
ENSG00000168453	HR	-1.19882	0.000237681
ENSG00000146233	CYP39A1	-1.07623	0.000246471
ENSG00000172818	OVOL1	-2.40981	0.000249216
ENSG00000146950	SHROOM2	-1.21817	0.000255751
ENSG00000223573	TINCR	-1.54353	0.000257954
ENSG00000206073	SERPINB4	-2.19146	0.000259454
ENSG00000163209	SPRR3	-3.89224	0.000263602
ENSG00000168398	BDKRB2	-1.20664	0.000264309
ENSG00000158246	TENT5B	-1.41304	0.000274921
ENSG00000114378	HYAL1	-1.03884	0.000283863
ENSG00000119888	EPCAM	-1.72412	0.000284492
ENSG00000182585	EPGN	-2.1545	0.000291445
ENSG00000188064	WNT7B	-1.2684	0.000292313
ENSG00000136697	IL1F10	-2.75863	0.000294007
ENSG00000173868	PHOSPHO1	-1.53133	0.000294007
ENSG00000165935	SMCO2	-1.18608	0.000295526
ENSG00000243566	UPK3B	-1.08712	0.000297345
ENSG00000050555	LAMC3	-2.05197	0.000305855
ENSG00000154914	USP43	-1.17265	0.000306592
ENSG00000163472	TMEM79	-1.41853	0.000308909
ENSG00000123405	NFE2	-1.21296	0.000314721
ENSG00000156463	SH3RF2	-1.0231	0.000315837
ENSG00000137699	TRIM29	-1.42121	0.000325416
ENSG00000138162	TACC2	-1.13283	0.000338559
ENSG00000104413	ESRP1	-1.70688	0.000342745
ENSG00000162552	WNT4	-1.4393	0.000343279
ENSG00000241322	CDRT1	-1.56235	0.000344853
ENSG00000178752	ERFE	-1.21121	0.000347387
ENSG00000087494	PTHLH	-1.33483	0.000348041
ENSG00000232070	TMEM253	-1.05432	0.000352341
ENSG00000124466	LYPD3	-1.77738	0.000353777
ENSG00000073282	TP63	-1.07649	0.000364479
ENSG00000002746	HECW1	-1.05529	0.000369071
ENSG00000083307	GRHL2	-1.62701	0.000371217
ENSG00000125848	FLRT3	-2.0177	0.000373108
ENSG00000140557	ST8SIA2	-1.78945	0.000373759
ENSG00000132698	RAB25	-1.94098	0.000380061
ENSG00000136689	IL1RN	-2.13697	0.000380061
ENSG00000147676	MAL2	-2.09287	0.000380061
ENSG00000186442	KRT3	-2.21269	0.000397005
ENSG00000137857	DUOX1	-1.45701	0.000397671
ENSG00000143546	S100A8	-2.18949	0.000399376
ENSG00000076864	RAP1GAP	-1.13225	0.000406652
ENSG00000159337	PLA2G4D	-3.00581	0.000414063
ENSG00000137975	CLCA2	-1.60948	0.000425924
ENSG00000096696	DSP	-1.48547	0.000429636
ENSG00000154646	TMPRSS15	-3.2729	0.000441978
ENSG00000128422	KRT17	-1.57753	0.000452483
ENSG00000180801	ARSJ	-1.01626	0.000452483
ENSG00000205116	TMEM88B	-2.03294	0.000459619
ENSG00000188001	TPRG1	-1.01884	0.000466903
ENSG00000099625	CBARP	-1.00562	0.000468865
ENSG00000171219	CDC42BPG	-1.09088	0.000481578
ENSG00000143367	TUFT1	-1.09379	0.000502116
ENSG00000164687	FABP5	-1.71723	0.000507319
ENSG00000089356	FXYD3	-1.6974	0.000516607
ENSG00000197261	C6orf141	-1.41789	0.000529071
ENSG00000135638	EMX1	-1.22541	0.00053338
ENSG00000255398	HCAR3	-1.75362	0.000543099
ENSG00000054179	ENTPD2	-1.36591	0.000560471
ENSG00000057149	SERPINB3	-2.32417	0.000565184
ENSG00000128713	HOXD11	-1.28476	0.000583281
ENSG00000121900	TMEM54	-1.10339	0.000583333
ENSG00000229544	NKX1.2	-2.63611	0.000599805
ENSG00000059728	MXD1	-1.36082	0.000609552
ENSG00000143217	NECTIN4	-1.86344	0.000617215
ENSG00000163207	IVL	-2.91517	0.000617638
ENSG00000110400	NECTIN1	-1.14119	0.000620417
ENSG00000104140	RHOV	-1.70342	0.000629988
ENSG00000158825	CDA	-1.44274	0.000636234
ENSG00000185479	KRT6B	-2.76392	0.000645788
ENSG00000170465	KRT6C	-2.32196	0.00065057
ENSG00000169474	SPRR1A	-3.91291	0.000687341
ENSG00000196878	LAMB3	-1.16049	0.000692306
ENSG00000164070	HSPA4L	-1.13695	0.000693514
ENSG00000213906	LTB4R2	-1.03523	0.000726496
ENSG00000171711	DEFB4A	-3.27533	0.000738186
ENSG00000148680	HTR7	-1.03505	0.00075466
ENSG00000188112	C6orf132	-1.4176	0.000800517
ENSG00000240764	PCDHGC5	-1.30185	0.000800517
ENSG00000173801	JUP	-1.21942	0.000801288
ENSG00000196805	SPRR2B	-3.36118	0.000803238
ENSG00000213903	LTB4R	-1.00378	0.00083198
ENSG00000132429	POPDC3	-1.13862	0.000832564
ENSG00000102554	KLF5	-1.38464	0.000835484
ENSG00000197641	SERPINB13	-2.66522	0.00083708
ENSG00000177191	B3GNT8	-1.09282	0.000868937
ENSG00000162624	LHX8	-1.70325	0.000880184
ENSG00000159527	PGLYRP3	-2.56656	0.000881844
ENSG00000140932	CMTM2	-1.24928	0.000894766
ENSG00000005001	PRSS22	-2.56734	0.000898289
ENSG00000093134	VNN3	-1.53732	0.000951905
ENSG00000189001	SBSN	-3.16445	0.000958934
ENSG00000181885	CLDN7	-1.47329	0.000963882
ENSG00000104055	TGM5	-2.33006	0.000976836
ENSG00000101213	PTK6	-1.20484	0.000979428
ENSG00000162757	C1orf74	-1.07476	0.00100116
ENSG00000204388	HSPA1B	-1.14195	0.00100849
ENSG00000140600	SH3GL3	-1.2754	0.00101014
ENSG00000124102	PI3	-2.22912	0.00101574
ENSG00000115008	IL1A	-2.07017	0.00104024
ENSG00000086570	FAT2	-1.05064	0.00106104
ENSG00000052344	PRSS8	-1.92639	0.00106312
ENSG00000187054	TMPRSS11A	-2.1196	0.00107033
ENSG00000064195	DLX3	-1.33912	0.00108168
ENSG00000153294	ADGRF4	-1.34833	0.0010821
ENSG00000164651	SP8	-1.23067	0.00110718
ENSG00000149968	MMP3	-3.11627	0.00113979
ENSG00000186081	KRT5	-1.30272	0.00114552
ENSG00000112378	PERP	-1.46439	0.00114771
ENSG00000180730	SHISA2	-1.01687	0.00114839
ENSG00000136696	IL36B	-2.5219	0.00116643
ENSG00000126562	WNK4	-1.21924	0.00116911
ENSG00000111405	ENDOU	-1.78649	0.00120304
ENSG00000167656	LY6D	-2.8664	0.00125906
ENSG00000186529	CYP4F3	-1.65807	0.00126708
ENSG00000105613	MAST1	-1.17048	0.00127334
ENSG00000131746	TNS4	-1.01591	0.00130418
ENSG00000163141	BNIPL	-1.63835	0.00132533
ENSG00000163220	S100A9	-1.92321	0.00134742
ENSG00000179148	ALOXE3	-1.76563	0.00136307
ENSG00000241794	SPRR2A	-3.30266	0.00136307
ENSG00000143369	ECM1	-1.30686	0.00136869
ENSG00000185966	LCE3E	-3.06829	0.00143345
ENSG00000204389	HSPA1A	-1.02173	0.00143989
ENSG00000124391	IL17C	-1.98284	0.00147736
ENSG00000069812	HES2	-1.39003	0.0014791
ENSG00000226887	ERVMER34.1	-1.11092	0.00149777
ENSG00000135525	MAP7	-1.03883	0.00150006
ENSG00000016082	ISL1	-1.72005	0.00151604
ENSG00000261150	EPPK1	-1.32166	0.00152033
ENSG00000153558	FBXL2	-1.01128	0.00155814
ENSG00000016602	CLCA4	-3.11023	0.00158749
ENSG00000094796	KRT31	-1.65158	0.0015877
ENSG00000183186	C2CD4C	-1.04559	0.00159433
ENSG00000129194	SOX15	-1.17195	0.00160246
ENSG00000170231	FABP6	-1.13286	0.00164619
ENSG00000186832	KRT16	-2.34717	0.0016478
ENSG00000168743	NPNT	-1.07011	0.00165203
ENSG00000125850	OVOL2	-1.68756	0.00167449
ENSG00000125968	ID1	-1.03602	0.00167645
ENSG00000233198	RNF224	-1.92852	0.00174431
ENSG00000142677	IL22RA1	-1.27069	0.00177841
ENSG00000204544	MUC21	-2.92832	0.001791
ENSG00000180871	CXCR2	-1.24499	0.00179821
ENSG00000125845	BMP2	-1.03918	0.0017985
ENSG00000182885	ADGRG3	-1.01179	0.0017985
ENSG00000182782	HCAR2	-1.44457	0.00181565
ENSG00000142627	EPHA2	-1.08672	0.00185162
ENSG00000197506	SLC28A3	-1.82728	0.00185162
ENSG00000143355	LHX9	-1.69464	0.00186336
ENSG00000251537	AC005324.3	-1.31778	0.0018974
ENSG00000175984	DENND2C	-1.4669	0.00190464
ENSG00000139044	B4GALNT3	-1.40228	0.00190505
ENSG00000172350	ABCG4	-1.51561	0.00191184
ENSG00000109321	AREG	-1.29258	0.00195407
ENSG00000123892	RAB38	-1.20526	0.00195621
ENSG00000169469	SPRR1B	-3.6124	0.0019724
ENSG00000142273	CBLC	-1.62717	0.00201384
ENSG00000136688	IL36G	-2.91021	0.00205689
ENSG00000163202	LCE3D	-3.55007	0.00209564
ENSG00000186567	CEACAM19	-1.7946	0.00210084
ENSG00000126233	SLURP1	-2.06899	0.00211445
ENSG00000136695	IL36RN	-3.23333	0.00214173
ENSG00000155066	PROM2	-1.3951	0.00214588
ENSG00000100739	BDKRB1	-1.31646	0.0021492
ENSG00000110900	TSPAN11	-1.05841	0.0021641
ENSG00000102794	ACOD1	-1.68835	0.00221012
ENSG00000152661	GJA1	-1.25695	0.00221584
ENSG00000196754	S100A2	-1.05432	0.00222086
ENSG00000109272	PF4V1	-1.27016	0.00225455
ENSG00000131015	ULBP2	-1.21282	0.00228245
ENSG00000131668	BARX1	-1.28998	0.0023036
ENSG00000175793	SFN	-1.13269	0.00233888
ENSG00000021355	SERPINB1	-1.04217	0.00235264
ENSG00000132164	SLC6A11	-1.59334	0.00235264
ENSG00000159871	LYPD5	-1.35583	0.00235915
ENSG00000175121	WFDC5	-2.50974	0.00239298
ENSG00000162069	BICDL2	-2.0427	0.00255349
ENSG00000166535	A2ML1	-3.21418	0.00260681
ENSG00000134762	DSC3	-1.27094	0.00263924
ENSG00000065320	NTN1	-1.50327	0.00264544
ENSG00000164199	ADGRV1	-1.15039	0.00266508
ENSG00000189064	GAGE2A	-1.93998	0.00269342
ENSG00000205359	SLCO6A1	-1.26351	0.0027138
ENSG00000134757	DSG3	-1.692	0.00273965
ENSG00000206172	HBA1	-1.81963	0.0027877
ENSG00000136944	LMX1B	-1.13849	0.0027914
ENSG00000182264	IZUMO1	-1.40552	0.00281962
ENSG00000128383	APOBEC3A	-2.10402	0.00289571
ENSG00000214814	FER1L6	-1.58589	0.00291503
ENSG00000182583	VCX	-3.00359	0.0029321
ENSG00000166828	SCNN1G	-2.33497	0.00294296
ENSG00000269855	RNF225	-1.85325	0.00294803
ENSG00000186847	KRT14	-1.22111	0.00294928
ENSG00000125775	SDCBP2	-1.33722	0.0029509
ENSG00000163221	S100A12	-2.06611	0.00298089
ENSG00000129354	AP1M2	-1.33191	0.00309981
ENSG00000137819	PAQR5	-1.27541	0.00309981
ENSG00000143556	S100A7	-3.04589	0.00313945
ENSG00000186007	LEMD1	-1.37287	0.0031815
ENSG00000150394	CDH8	-1.07189	0.00323667
ENSG00000187017	ESPN	-1.21166	0.00323866
ENSG00000140254	DUOXA1	-1.34949	0.00324226
ENSG00000155886	SLC24A2	-2.55244	0.00326901
ENSG00000163435	ELF3	-2.0838	0.00333428
ENSG00000011677	GABRA3	-1.06799	0.00333909
ENSG00000132854	KANK4	-1.69445	0.0033394
ENSG00000159516	SPRR2G	-3.18925	0.00334273
ENSG00000152591	DSPP	-2.66055	0.00335899
ENSG00000053108	FSTL4	-1.06385	0.00336026
ENSG00000164220	F2RL2	-1.94775	0.00337375
ENSG00000149573	MPZL2	-1.38912	0.00337773
ENSG00000147509	RGS20	-1.00986	0.00340069
ENSG00000173156	RHOD	-1.03139	0.00345213
ENSG00000119698	PPP4R4	-1.21176	0.00353104
ENSG00000162891	IL20	-2.84204	0.00353104
ENSG00000188508	KRTDAP	-2.98219	0.00358133
ENSG00000103067	ESRP2	-1.41611	0.00359777
ENSG00000186973	FAM183A	-1.14814	0.00361856
ENSG00000171517	LPAR3	-1.13673	0.00366985
ENSG00000163421	PROK2	-2.16882	0.00367893
ENSG00000188536	HBA2	-1.68318	0.00370797
ENSG00000092295	TGM1	-2.10941	0.00371144
ENSG00000161249	DMKN	-1.70177	0.00371722
ENSG00000166183	ASPG	-1.93205	0.00371722
ENSG00000170423	KRT78	-2.00709	0.0037489
ENSG00000163624	CDS1	-1.10269	0.00377002
ENSG00000152939	MARVELD2	-1.05735	0.0037734
ENSG00000126262	FFAR2	-1.31713	0.00377436
ENSG00000073756	PTGS2	-2.22374	0.00383935
ENSG00000143126	CELSR2	-1.03836	0.00389374
ENSG00000163218	PGLYRP4	-2.39085	0.00390094
ENSG00000099260	PALMD	-1.00723	0.00390855
ENSG00000175592	FOSL1	-1.12019	0.00391933
ENSG00000176383	B3GNT4	-1.27154	0.00393606
ENSG00000110944	IL23A	-1.33508	0.00396408
ENSG00000283992	SLURP2	-2.47465	0.00398205
ENSG00000244734	HBB	-1.75117	0.00398361
ENSG00000065361	ERBB3	-1.48721	0.00403933
ENSG00000237330	RNF223	-2.46769	0.00405066
ENSG00000165474	GJB2	-1.76043	0.00410085
ENSG00000175591	P2RY2	-1.11483	0.00413146
ENSG00000179846	NKPD1	-1.42752	0.00417466
ENSG00000100078	PLA2G3	-2.2099	0.0043294
ENSG00000143536	CRNN	-3.65964	0.00436342
ENSG00000163283	ALPP	-1.90245	0.00437338
ENSG00000141579	ZNF750	-1.7582	0.00439599
ENSG00000147689	FAM83A	-1.21938	0.00440385
ENSG00000074211	PPP2R2C	-1.64115	0.00447255
ENSG00000186562	DEFB105A	-2.7691	0.00447942
ENSG00000163293	NIPAL1	-1.2186	0.00450354
ENSG00000177257	DEFB4B	-3.31364	0.00455353
ENSG00000203499	IQANK1	-1.30359	0.00459557
ENSG00000008323	PLEKHG6	-1.62435	0.00464809
ENSG00000174502	SLC26A9	-2.09055	0.00466896
ENSG00000065621	GSTO2	-1.14822	0.00472723
ENSG00000188100	FAM25A	-2.99073	0.00489514
ENSG00000120327	PCDHB14	-1.05066	0.00489543
ENSG00000176092	CRYBG2	-1.61577	0.00490929
ENSG00000164744	SUN3	-1.33743	0.00490941
ENSG00000135625	EGR4	-1.21338	0.00491998
ENSG00000130055	GDPD2	-1.42681	0.00503951
ENSG00000138772	ANXA3	-1.17329	0.00504244
ENSG00000167754	KLK5	-1.98506	0.00504819
ENSG00000164855	TMEM184A	-1.76444	0.00512636
ENSG00000151812	SLC35F4	-1.5196	0.00528487
ENSG00000165799	RNASE7	-1.83191	0.0053076
ENSG00000171954	CYP4F22	-1.19728	0.0053076
ENSG00000145934	TENM2	-1.10939	0.00533883
ENSG00000071909	MYO3B	-1.22847	0.00539461
ENSG00000151632	AKR1C2	-1.24727	0.00544965
ENSG00000167614	TTYH1	-1.78043	0.00550357
ENSG00000166415	WDR72	-2.01842	0.00558177
ENSG00000187475	H1.6	-1.28672	0.00559391
ENSG00000140986	RPL3L	-1.31445	0.00573387
ENSG00000163440	PDCL2	-2.75861	0.00576659
ENSG00000052850	ALX4	-1.43294	0.00583414
ENSG00000158055	GRHL3	-2.17023	0.00588334
ENSG00000112116	IL17F	-3.11088	0.00591384
ENSG00000163331	DAPL1	-2.01501	0.0059628
ENSG00000171346	KRT15	-1.53613	0.00596843
ENSG00000168143	FAM83B	-1.16415	0.00597168
ENSG00000176887	SOX11	-1.48979	0.00600894
ENSG00000006555	TTC22	-1.03921	0.00601197
ENSG00000204539	CDSN	-2.06736	0.00602562
ENSG00000173805	HAP1	-1.39355	0.00607688
ENSG00000145794	MEGF10	-1.76632	0.00608667
ENSG00000124743	KLHL31	-1.73018	0.00610092
ENSG00000106278	PTPRZ1	-1.70369	0.00610501
ENSG00000121742	GJB6	-2.22961	0.00610501
ENSG00000134317	GRHL1	-1.84517	0.00612702
ENSG00000117394	SLC2A1	-1.09269	0.00613516
ENSG00000134531	EMP1	-1.05191	0.00621503
ENSG00000215113	CXorf49B	-1.39458	0.00627593
ENSG00000124875	CXCL6	-2.05	0.00628971
ENSG00000109255	NMU	-1.45135	0.00631122
ENSG00000164707	SLC13A4	-1.25404	0.006318
ENSG00000284526	AC015802.6	-1.28794	0.0065541
ENSG00000156282	CLDN17	-2.57816	0.00659414
ENSG00000141738	GRB7	-1.12345	0.00665608
ENSG00000178919	FOXE1	-1.26999	0.00672222
ENSG00000172382	PRSS27	-1.60126	0.00674327
ENSG00000165973	NELL1	-2.6474	0.00676183
ENSG00000181333	HEPHL1	-2.68412	0.00700034
ENSG00000184330	S100A7A	-3.38483	0.00702047
ENSG00000113070	HBEGF	-1.24299	0.00706301
ENSG00000108242	CYP2C18	-1.90475	0.00722642
ENSG00000139656	SMIM2	-1.65747	0.00733897
ENSG00000155918	RAET1L	-2.00355	0.00737633
ENSG00000011052	NME1.NME2	-1.54391	0.00755874
ENSG00000165509	MAGEC3	-2.82518	0.00756569
ENSG00000158220	ESYT3	-1.14687	0.00769426
ENSG00000175707	KDF1	-1.03436	0.00769492
ENSG00000129455	KLK8	-1.45436	0.00786132
ENSG00000285991	AL355312.6	-1.537	0.00787158
ENSG00000176153	GPX2	-2.02997	0.00794632
ENSG00000081181	ARG2	-1.00147	0.00798546
ENSG00000115290	GRB14	-1.31941	0.00803413
ENSG00000198535	C2CD4A	-1.11892	0.00803954
ENSG00000170426	SDR9C7	-2.50983	0.00811613
ENSG00000187944	C2orf66	-1.0756	0.00813065
ENSG00000203785	SPRR2E	-3.17999	0.00815629
ENSG00000237289	CKMT1B	-1.51338	0.00815629
ENSG00000142661	MYOM3	-1.38087	0.00842226
ENSG00000162398	LEXM	-1.45858	0.00842226
ENSG00000147697	GSDMC	-1.23983	0.00851005
ENSG00000126878	AIF1L	-1.16348	0.00857975
ENSG00000132746	ALDH3B2	-2.02316	0.00858177
ENSG00000176406	RIMS2	-1.16788	0.00864342
ENSG00000197191	CYSRT1	-1.5936	0.00865397
ENSG00000214842	RAD51AP2	-1.22787	0.00869594
ENSG00000008438	PGLYRP1	-1.59514	0.00875956
ENSG00000166920	C15orf48	-1.04094	0.00878799
ENSG00000249662	LINC02218	-2.13955	0.00891009
ENSG00000205129	C4orf47	-1.03964	0.00896542
ENSG00000099985	OSM	-1.83216	0.00897481
ENSG00000144452	ABCA12	-2.08411	0.00902995
ENSG00000204175	GPRIN2	-1.03925	0.00907303
ENSG00000205420	KRT6A	-1.29828	0.00911459
ENSG00000183696	UPP1	-1.02069	0.00918165
ENSG00000254221	PCDHGB1	-1.03022	0.00919283
ENSG00000151023	ENKUR	-1.54093	0.00919839
ENSG00000184731	FAM110C	-1.08955	0.00923159
ENSG00000183347	GBP6	-1.34949	0.009237
ENSG00000159713	TPPP3	-1.36204	0.00930148
ENSG00000162366	PDZK1IP1	-1.74016	0.00936275
ENSG00000103942	HOMER2	-1.00014	0.00947934
ENSG00000105427	CNFN	-2.2569	0.00957998
ENSG00000184108	TRIML1	-1.45774	0.0096349
ENSG00000163746	PLSCR2	-1.02988	0.00992351
ENSG00000188153	COL4A5	-1.0155	0.00994515
ENSG00000268902	CSAG2	-1.53281	0.0100348
ENSG00000171401	KRT13	-2.93748	0.0100482
ENSG00000244694	PTCHD4	-1.04739	0.0100971
ENSG00000149948	HMGA2	-1.0269	0.0101179
ENSG00000259288	BUB1B.PAK6	-1.70562	0.0101179
ENSG00000167880	EVPL	-1.29368	0.0101477
ENSG00000178363	CALML3	-1.20532	0.0101804
ENSG00000103044	HAS3	-1.26713	0.0102424
ENSG00000242389	RBMY1E	-2.60982	0.0105125
ENSG00000145777	TSLP	-1.09406	0.010783
ENSG00000189051	RNF222	-1.87444	0.010809
ENSG00000118898	PPL	-1.61725	0.0109153
ENSG00000130701	RBBP8NL	-1.63448	0.0109153
ENSG00000178462	TUBAL3	-1.87617	0.0109437
ENSG00000155265	GOLGA7B	-1.15014	0.0110256
ENSG00000164256	PRDM9	-1.74674	0.0110583
ENSG00000183479	TREX2	-1.17421	0.0111345
ENSG00000184148	SPRR4	-2.95083	0.0112105
ENSG00000139547	RDH16	-1.24903	0.011244
ENSG00000167723	TRPV3	-1.43025	0.0114523
ENSG00000185567	AHNAK2	-1.05648	0.0115172
ENSG00000170477	KRT4	-2.91148	0.0116814
ENSG00000180999	C1orf105	-2.6285	0.0118033
ENSG00000169752	NRG4	-1.23254	0.0118055
ENSG00000154639	CXADR	-1.4935	0.0119139
ENSG00000196344	ADH7	-2.98387	0.0119798
ENSG00000140279	DUOX2	-1.18553	0.0120002
ENSG00000184292	TACSTD2	-1.3209	0.012039
ENSG00000179869	ABCA13	-1.20184	0.012212
ENSG00000181449	SOX2	-1.48233	0.0122641
ENSG00000105219	CNTD2	-1.21017	0.0122898
ENSG00000163464	CXCR1	-1.21216	0.0123886
ENSG00000182580	EPHB3	-1.1602	0.0124353
ENSG00000111700	SLCO1B3	-1.39836	0.0124526
ENSG00000186684	CYP27C1	-1.24927	0.0124526
ENSG00000154856	APCDD1	-1.09123	0.0126298
ENSG00000085552	IGSF9	-1.02733	0.0127173
ENSG00000139287	TPH2	-2.41973	0.0127346
ENSG00000172548	NIPAL4	-1.14994	0.0128411
ENSG00000124107	SLPI	-1.6392	0.0129536
ENSG00000148942	SLC5A12	-1.19157	0.0129838
ENSG00000226690	AC013470.2	-1.53902	0.0130023
ENSG00000196407	THEM5	-1.75595	0.0130944
ENSG00000164393	ADGRF2	-1.61266	0.013182
ENSG00000186474	KLK12	-2.96352	0.0132755
ENSG00000169509	CRCT1	-2.95538	0.0135092
ENSG00000103546	SLC6A2	-1.87784	0.0136036
ENSG00000183111	ARHGEF37	-1.17931	0.0136904
ENSG00000179477	ALOX12B	-1.68642	0.0139758
ENSG00000085831	TTC39A	-1.0486	0.0146564
ENSG00000188089	PLA2G4E	-2.27306	0.0150596
ENSG00000168703	WFDC12	-2.01474	0.0155371
ENSG00000167768	KRT1	-2.40017	0.0156305
ENSG00000165794	SLC39A2	-1.76282	0.0156715
ENSG00000124882	EREG	-1.72869	0.0157736
ENSG00000156413	FUT6	-1.58676	0.0157736
ENSG00000206072	SERPINB11	-2.27816	0.0157881
ENSG00000185269	NOTUM	-1.64988	0.015953
ENSG00000174564	IL20RB	-1.11193	0.0171876
ENSG00000137648	TMPRSS4	-1.83586	0.0176084
ENSG00000080511	RDH8	-1.49603	0.017613
ENSG00000248405	PRR5.ARHGAP8	-1.32452	0.0176475
ENSG00000204538	PSORS1C2	-1.70341	0.0180718
ENSG00000258691	AL355102.2	-1.73554	0.018183
ENSG00000103034	NDRG4	-1.03128	0.0182531
ENSG00000013588	GPRC5A	-1.63121	0.0183469
ENSG00000189221	MAOA	-1.09672	0.0183788
ENSG00000134755	DSC2	-1.3528	0.0185003
ENSG00000171368	TPPP	-1.00449	0.0187686
ENSG00000123689	G0S2	-1.48398	0.0190998
ENSG00000087128	TMPRSS11E	-2.39639	0.0191396
ENSG00000185873	TMPRSS11B	-2.31944	0.0193181
ENSG00000189280	GJB5	-1.10511	0.0195175
ENSG00000104419	NDRG1	-1.12878	0.0195178
ENSG00000268916	CSAG3	-1.28728	0.0197241
ENSG00000131126	TEX101	-2.31184	0.0201993
ENSG00000135378	PRRG4	-1.02572	0.0204738
ENSG00000165181	SHOC1	-1.13197	0.0206598
ENSG00000153292	ADGRF1	-2.2462	0.0208087
ENSG00000143375	CGN	-1.0378	0.0208921
ENSG00000134760	DSG1	-2.7259	0.0213286
ENSG00000146147	MLIP	-2.05261	0.0214896
ENSG00000260458	KCNJ18	-1.74648	0.0216977
ENSG00000088002	SULT2B1	-1.97309	0.0219042
ENSG00000104267	CA2	-1.39455	0.0220743
ENSG00000168824	NSG1	-1.31488	0.0221191
ENSG00000167757	KLK11	-2.3163	0.0222489
ENSG00000150556	LYPD6B	-1.01375	0.0223948
ENSG00000174950	CD164L2	-1.26039	0.0224374
ENSG00000120332	TNN	-1.18197	0.0224385
ENSG00000283227	SPRR5	-2.44516	0.0226755
ENSG00000184012	TMPRSS2	-1.59671	0.0234847
ENSG00000126890	CTAG2	-1.55417	0.0245315
ENSG00000162344	FGF19	-1.72792	0.0248479
ENSG00000226941	RBMY1J	-2.25762	0.0248792
ENSG00000170786	SDR16C5	-1.20416	0.0250534
ENSG00000125998	FAM83C	-2.61731	0.0251571
ENSG00000135046	ANXA1	-1.19988	0.0253274
ENSG00000145879	SPINK7	-2.47878	0.0254928
ENSG00000164185	ZNF474	-1.16766	0.0254928
ENSG00000234414	RBMY1A1	-2.31792	0.0257314
ENSG00000180934	OR56A1	-2.0095	0.0261478
ENSG00000214860	EVPLL	-1.51813	0.0262525
ENSG00000127241	MASP1	-2.48088	0.0262735
ENSG00000140519	RHCG	-2.48601	0.0262781
ENSG00000189377	CXCL17	-1.99881	0.026316
ENSG00000267909	CCDC177	-1.1071	0.0266011
ENSG00000169856	ONECUT1	-1.0136	0.0267113
ENSG00000229183	PGA4	-1.24248	0.0269418
ENSG00000130545	CRB3	-1.2151	0.0272976
ENSG00000154025	SLC5A10	-1.2122	0.0274839
ENSG00000116031	CD207	-1.186	0.0275696
ENSG00000172478	MAB21L4	-2.20899	0.0275957
ENSG00000183034	OTOP2	-1.75715	0.0276083
ENSG00000163736	PPBP	-1.92107	0.0279987
ENSG00000162494	LRRC38	-2.09058	0.0280818
ENSG00000186867	QRFPR	-2.04372	0.0285377
ENSG00000171124	FUT3	-1.72775	0.0287249
ENSG00000109182	CWH43	-1.41035	0.0292669
ENSG00000124227	ANKRD60	-2.13696	0.0295274
ENSG00000186212	SOWAHB	-1.77496	0.0296084
ENSG00000112115	IL17A	-1.98515	0.0297959
ENSG00000125872	LRRN4	-1.71631	0.0298971
ENSG00000164520	RAET1E	-1.27938	0.0303329
ENSG00000070729	CNGB1	-1.10568	0.0307948
ENSG00000198125	MB	-2.35216	0.0309694
ENSG00000108602	ALDH3A1	-1.40304	0.0310685
ENSG00000212122	TSSK1B	-1.44618	0.0310952
ENSG00000125285	SOX21	-1.87046	0.0315325
ENSG00000099812	MISP	-1.19449	0.0315984
ENSG00000171855	IFNB1	-1.22408	0.0317565
ENSG00000136327	NKX2.8	-1.35164	0.0318124
ENSG00000188883	KLRG2	-1.16885	0.0318316
ENSG00000135373	EHF	-1.52672	0.0324649
ENSG00000122133	PAEP	-2.00966	0.0326146
ENSG00000225526	MKRN2OS	-1.18884	0.032752
ENSG00000144063	MALL	-1.18157	0.0328065
ENSG00000105131	EPHX3	-1.00996	0.0328771
ENSG00000185742	C11orf87	-1.2504	0.0329201
ENSG00000163993	S100P	-1.58201	0.0330232
ENSG00000163216	SPRR2D	-2.22229	0.0331247
ENSG00000146839	ZAN	-1.26848	0.0332426
ENSG00000183760	ACP7	-1.71237	0.0337558
ENSG00000172602	RND1	-1.12712	0.0342705
ENSG00000111319	SCNN1A	-1.03657	0.0345903
ENSG00000203784	LELP1	-1.54471	0.0357095
ENSG00000166634	SERPINB12	-2.31621	0.0360229
ENSG00000131737	KRT34	-1.49778	0.0361864
ENSG00000180210	F2	-1.44554	0.0365308
ENSG00000168530	MYL1	-4.61464	0.0365405
ENSG00000165272	AQP3	-1.42567	0.0370417
ENSG00000106302	HYAL4	-1.18982	0.0377417
ENSG00000080031	PTPRH	-1.05043	0.0378942
ENSG00000163734	CXCL3	-1.0988	0.0383934
ENSG00000189433	GJB4	-1.1535	0.0394468
ENSG00000204683	C10orf113	-1.27514	0.0395398
ENSG00000181458	TMEM45A	-1.03208	0.0397998
ENSG00000256812	CAPNS2	-1.54464	0.0398475
ENSG00000166143	PPP1R14D	-1.58311	0.0406199
ENSG00000136943	CTSV	-1.45609	0.0409711
ENSG00000167767	KRT80	-1.73366	0.0410728
ENSG00000164825	DEFB1	-1.9282	0.0415997
ENSG00000215018	COL28A1	-1.08089	0.042613
ENSG00000283886	BX664615.2	-1.01926	0.0437509
ENSG00000166589	CDH16	-1.31651	0.0442824
ENSG00000164893	SLC7A13	-2.02038	0.0443977
ENSG00000198092	TMPRSS11F	-1.92576	0.0444015
ENSG00000242550	SERPINB10	-1.28551	0.0444115
ENSG00000234828	IQCM	-1.03913	0.044797
ENSG00000214510	SPINK13	-2.23125	0.0449274
ENSG00000140832	MARVELD3	-1.12121	0.0451003
ENSG00000215853	RPTN	-1.86036	0.0451024
ENSG00000189143	CLDN4	-1.60971	0.0451865
ENSG00000263429	TMEM238L	-1.67697	0.0456112
ENSG00000186806	VSIG10L	-1.00331	0.0461219
ENSG00000135747	ZNF670.ZNF695	-1.04273	0.0468324
ENSG00000043039	BARX2	-1.19199	0.0472667
ENSG00000179636	TPPP2	-1.75463	0.0475711
ENSG00000143320	CRABP2	-1.18314	0.0477727
ENSG00000100557	CCDC198	-2.03866	0.0484895
ENSG00000163060	TEKT4	-1.94442	0.0489515
ENSG00000204421	LY6G6C	-1.91307	0.0491223

## Sheet: Suppl. Table S5
Supplementary Table S5: Differentially expressed long non-coding RNA genes in matched LNM compared to primary OSCC (FDR ≤ 0.05; |log2FC| ≥ 1)
Ensembl ID	gene	log2FC	FDR
ENSG00000253364	COPDA1	4.14204	1.35903e-09
ENSG00000265148	TSPOAP1.AS1	1.50039	4.03106e-08
ENSG00000257275	AL139020.1	3.83989	1.80419e-07
ENSG00000268027	AC243960.1	1.85164	1.83111e-07
ENSG00000247774	PCED1B.AS1	1.58398	1.96702e-07
ENSG00000236935	AP003774.2	2.18114	3.25616e-07
ENSG00000281103	TRG.AS1	1.39596	4.67185e-07
ENSG00000224137	LINC01857	2.79307	4.8011e-07
ENSG00000286330	AL353660.1	2.75851	6.80231e-07
ENSG00000258181	AC008083.3	1.13137	6.83941e-07
ENSG00000247982	LINC00926	2.30133	7.19826e-07
ENSG00000228784	LINC00954	1.72235	9.38716e-07
ENSG00000227039	ITGB2.AS1	1.46964	1.47723e-06
ENSG00000238121	LINC00426	1.60131	2.04803e-06
ENSG00000288600	AL354833.2	1.82998	2.27559e-06
ENSG00000229151	AC233976.1	2.54337	2.63637e-06
ENSG00000233392	AC104809.2	3.08341	3.20415e-06
ENSG00000250850	AL161781.2	3.85104	3.65344e-06
ENSG00000225885	AC023590.1	2.05164	4.4059e-06
ENSG00000237484	LINC01684	1.44278	5.68149e-06
ENSG00000259834	AL365361.1	1.68081	6.30073e-06
ENSG00000234663	LINC01934	1.60601	6.96197e-06
ENSG00000225194	LINC00092	1.51003	7.47192e-06
ENSG00000280604	AJ239328.1	1.21482	7.87323e-06
ENSG00000245164	LINC00861	1.80363	8.10425e-06
ENSG00000257345	LINC02413	2.57005	8.52656e-06
ENSG00000205056	LINC02397	2.79045	8.59032e-06
ENSG00000254343	AC091563.1	2.18755	8.61712e-06
ENSG00000234184	LINC01781	3.75023	8.74791e-06
ENSG00000258810	AL133371.2	1.47156	8.97679e-06
ENSG00000254777	AC022182.1	2.15994	9.82523e-06
ENSG00000230317	LINC01284	2.5795	1.17136e-05
ENSG00000250742	LINC02381	1.39383	1.21207e-05
ENSG00000267412	AC092068.2	1.72684	1.27543e-05
ENSG00000236452	AC123023.1	3.41905	1.47454e-05
ENSG00000281852	LINC00891	1.37274	1.49902e-05
ENSG00000224429	LINC00539	1.51333	1.50813e-05
ENSG00000260303	AC108206.2	3.15146	1.53419e-05
ENSG00000272927	AC107464.2	1.80341	1.538e-05
ENSG00000239636	AC004865.2	1.31665	1.64463e-05
ENSG00000235532	LINC00402	2.94167	1.67011e-05
ENSG00000248473	LINC01962	1.89642	1.91374e-05
ENSG00000242258	LINC00996	1.31226	1.98261e-05
ENSG00000243836	WDR86.AS1	1.63461	1.98261e-05
ENSG00000267272	LINC01140	1.20835	1.98261e-05
ENSG00000230138	LINC02812	2.07659	2.04571e-05
ENSG00000256576	LINC02361	1.52148	2.15612e-05
ENSG00000250155	AC008957.1	1.39958	2.21955e-05
ENSG00000285535	AC021683.5	1.75681	2.49452e-05
ENSG00000227388	AL133410.1	1.64073	2.52087e-05
ENSG00000273221	AL355816.2	1.13754	2.74831e-05
ENSG00000258760	AL355076.2	1.92183	2.77852e-05
ENSG00000270164	LINC01480	1.63671	2.80838e-05
ENSG00000260166	AC134312.3	1.69691	2.94818e-05
ENSG00000287595	AC097369.2	2.06224	3.23652e-05
ENSG00000277089	AC243829.4	1.54687	3.3544e-05
ENSG00000258919	AL049836.1	1.47713	3.36976e-05
ENSG00000267320	AC005580.1	3.53468	3.36976e-05
ENSG00000204110	LINC02520	2.25607	3.38654e-05
ENSG00000226320	LINC01811	3.05117	3.41209e-05
ENSG00000288156	AC104530.1	1.55917	3.492e-05
ENSG00000251002	AC244502.1	1.27447	3.71497e-05
ENSG00000286546	AL079338.1	1.99254	4.22719e-05
ENSG00000226530	AL158055.1	2.02396	4.82987e-05
ENSG00000203497	PDCD4.AS1	1.04117	4.9395e-05
ENSG00000242686	PDE6B.AS1	2.52783	5.08987e-05
ENSG00000286656	AC008875.2	1.38317	5.40738e-05
ENSG00000225331	LINC01678	1.31649	5.60935e-05
ENSG00000227508	LINC01624	2.67767	5.60935e-05
ENSG00000272143	FGF14.AS2	1.54026	5.64954e-05
ENSG00000262151	AC133065.1	2.74868	5.67002e-05
ENSG00000223764	LINC02593	2.37744	5.86417e-05
ENSG00000229646	AL109914.1	2.52656	5.87502e-05
ENSG00000261416	AC012645.3	1.69108	5.91827e-05
ENSG00000179840	PIK3CD.AS1	1.50221	6.04836e-05
ENSG00000223823	LINC01342	2.41569	6.21545e-05
ENSG00000225756	DBH.AS1	1.45416	6.38418e-05
ENSG00000251867	AC009812.1	1.12707	6.52461e-05
ENSG00000183154	AC138356.1	1.14555	6.76678e-05
ENSG00000250686	KHDRBS2.OT1	3.28078	7.1876e-05
ENSG00000231246	AL445426.1	1.74304	8.75811e-05
ENSG00000235111	Z97192.3	1.12305	8.76222e-05
ENSG00000237940	LINC01238	1.88115	8.98307e-05
ENSG00000231105	ECE1.AS1	1.38936	9.12485e-05
ENSG00000223949	ROR1.AS1	2.54651	9.53442e-05
ENSG00000275418	AC104971.3	2.24088	9.75802e-05
ENSG00000259097	AL163932.1	2.91352	0.000101525
ENSG00000259004	LINC02285	1.42926	0.000104492
ENSG00000253535	AC120193.1	1.90298	0.000104876
ENSG00000205611	LINC01597	1.48497	0.000105443
ENSG00000259539	AC051619.5	1.2464	0.000119048
ENSG00000272321	AP003355.2	2.16672	0.000119662
ENSG00000230148	HOXB.AS1	1.51888	0.000124347
ENSG00000198106	AC025279.1	1.63015	0.000129928
ENSG00000272931	AC099568.2	1.43772	0.000132965
ENSG00000272746	AP005131.7	1.15714	0.000137508
ENSG00000267749	AC092068.3	1.88075	0.000140093
ENSG00000238063	LINC01685	2.62947	0.000143245
ENSG00000213057	C1orf220	1.15474	0.000146176
ENSG00000261218	AC099524.1	1.53486	0.000158661
ENSG00000286848	AC009570.2	2.78362	0.000168767
ENSG00000249249	AC010226.1	1.28765	0.000171742
ENSG00000237976	AL391069.2	1.24146	0.00017929
ENSG00000271856	LINC01215	1.7959	0.000184332
ENSG00000267474	AC008569.2	1.24208	0.000192612
ENSG00000267731	AC005332.2	1.60413	0.000202983
ENSG00000286381	AL078622.1	1.2807	0.000221569
ENSG00000271858	Z84492.1	1.5039	0.000223484
ENSG00000255847	AP003717.1	2.01486	0.000224792
ENSG00000225675	LINC01771	1.59972	0.000225206
ENSG00000229613	LINC01501	2.31823	0.000225448
ENSG00000229246	LINC00377	2.55487	0.000226189
ENSG00000235304	LINC01281	1.67303	0.000238494
ENSG00000267074	AC015911.3	1.10148	0.000244683
ENSG00000228590	AC007381.1	1.35972	0.000245972
ENSG00000246084	LINC02325	1.36033	0.000248405
ENSG00000245869	AP004609.3	1.56061	0.000284542
ENSG00000229116	AL137026.1	2.32236	0.000293675
ENSG00000204934	ATP6V0E2.AS1	1.23881	0.000296422
ENSG00000228013	IL6R.AS1	1.29021	0.000298287
ENSG00000235621	LINC00494	2.56099	0.000300279
ENSG00000227920	AL353597.1	2.12342	0.000304489
ENSG00000226791	LINC02611	1.16243	0.000308405
ENSG00000237604	AP001056.1	1.14101	0.000314721
ENSG00000284707	AC079781.5	1.06079	0.000319826
ENSG00000246790	AP000977.1	2.03546	0.000319933
ENSG00000236977	ANKRD44.IT1	1.0937	0.000323369
ENSG00000254802	AC022182.2	1.46692	0.00032826
ENSG00000255733	IFNG.AS1	1.81445	0.000333534
ENSG00000216863	LY86.AS1	1.89972	0.000340076
ENSG00000241490	AC093010.1	1.68364	0.000344105
ENSG00000273837	AC018755.4	1.29786	0.00034722
ENSG00000266998	AC111182.1	1.66581	0.000348041
ENSG00000269553	U62631.1	2.48759	0.000356134
ENSG00000286996	AC099332.2	1.43003	0.000399278
ENSG00000284652	BX323043.1	1.23773	0.000431594
ENSG00000251661	AC136475.1	1.04719	0.000435367
ENSG00000204283	LINC01973	2.25086	0.000459859
ENSG00000255226	LINC02690	2.81264	0.000479115
ENSG00000250326	AC104596.1	1.07143	0.000482882
ENSG00000235059	AC008175.1	3.15252	0.000486704
ENSG00000287554	AC006364.1	2.14181	0.000492338
ENSG00000267414	AC120049.1	1.08597	0.00051884
ENSG00000267787	AC027097.2	1.02403	0.000520035
ENSG00000272502	AC104958.2	1.27421	0.000524342
ENSG00000272583	AL592494.2	1.82646	0.000539902
ENSG00000260719	AC009133.3	1.98559	0.000543179
ENSG00000218018	AL109955.1	1.52177	0.000571687
ENSG00000273669	AC015819.1	1.1916	0.000572584
ENSG00000276412	AL591926.3	2.17394	0.000572864
ENSG00000232124	AP001057.1	1.14801	0.000600329
ENSG00000263400	TMEM220.AS1	1.13464	0.000642676
ENSG00000283994	AC092652.2	1.14966	0.000642912
ENSG00000257221	AC007569.1	1.85083	0.000646981
ENSG00000259772	AC012236.1	1.86491	0.000657968
ENSG00000271109	AC008555.4	1.32596	0.000676504
ENSG00000267521	AC016168.1	3.17953	0.000678538
ENSG00000256988	AC005833.2	1.59349	0.000755842
ENSG00000256742	KDM2B.DT	1.20278	0.00077711
ENSG00000273160	AL359962.2	1.17885	0.000808083
ENSG00000230107	AL022316.1	1.38114	0.000820939
ENSG00000285619	AL449214.1	2.98451	0.000844031
ENSG00000233427	AL009181.2	1.90382	0.00084691
ENSG00000274272	AC069281.2	1.23077	0.000870366
ENSG00000266554	LINC01443	3.14546	0.000897776
ENSG00000245750	DRAIC	1.25368	0.000914687
ENSG00000278740	AC005332.7	1.84461	0.000914687
ENSG00000277851	LINC02391	1.28036	0.000920723
ENSG00000256582	LINC02390	1.80348	0.000932205
ENSG00000286488	AC103858.3	1.48539	0.000951905
ENSG00000255399	TBX5.AS1	2.4161	0.000965804
ENSG00000224565	LINC01754	2.46207	0.000981334
ENSG00000246225	AC006299.1	1.2294	0.00101316
ENSG00000272498	AC090948.2	1.11434	0.00101832
ENSG00000272982	AL355816.1	1.87708	0.00102887
ENSG00000239911	PRKAG2.AS1	1.37228	0.0010821
ENSG00000235802	HCFC1.AS1	1.72821	0.00110065
ENSG00000233806	LINC01237	1.43185	0.00112574
ENSG00000267702	AP005131.6	1.05642	0.00113579
ENSG00000180539	C9orf139	1.10451	0.00116178
ENSG00000231682	LINC01891	1.87955	0.00116643
ENSG00000266913	LINC01841	1.32297	0.00119376
ENSG00000260135	MMP2.AS1	1.4577	0.00127212
ENSG00000267653	AC002546.1	2.82912	0.00127327
ENSG00000231808	LINC01388	1.37743	0.00128171
ENSG00000224875	EML4.AS1	1.18215	0.00131627
ENSG00000253988	AC079015.1	1.92861	0.0013435
ENSG00000254231	AC103760.1	1.05634	0.00143045
ENSG00000286082	AL133493.1	2.38243	0.00145599
ENSG00000231943	PGM5P4.AS1	1.96407	0.00150654
ENSG00000233038	AC011899.2	1.4965	0.00152033
ENSG00000284685	AC009093.10	1.05071	0.00152958
ENSG00000287252	AL009179.2	1.26129	0.00166407
ENSG00000248810	LINC02432	1.30633	0.00167795
ENSG00000249236	AC008892.1	3.10937	0.00172036
ENSG00000233850	AC103563.7	2.67919	0.0017499
ENSG00000230155	CEP250.AS1	1.1418	0.00185172
ENSG00000235314	LINC00957	1.03333	0.00186616
ENSG00000286449	AC016590.4	1.80736	0.00188087
ENSG00000286313	AL360178.1	1.35133	0.00190038
ENSG00000260807	CEROX1	1.33224	0.00190464
ENSG00000274979	AC020656.2	1.87187	0.00190504
ENSG00000256810	AC078925.1	2.68876	0.00192032
ENSG00000265206	AC004687.1	1.05379	0.0019409
ENSG00000248227	LINC02513	2.29254	0.00194365
ENSG00000270681	AC095055.1	1.00086	0.00195209
ENSG00000272282	LINC02084	1.16156	0.00196031
ENSG00000267670	AC022098.2	1.92282	0.00196206
ENSG00000257588	AC025154.2	2.89389	0.00198607
ENSG00000267454	ZNF582.AS1	1.28943	0.00202981
ENSG00000265287	AC005726.4	1.36929	0.00203177
ENSG00000230393	AC092667.1	2.18607	0.00203228
ENSG00000228839	PIK3IP1.AS1	1.26323	0.00204235
ENSG00000285040	AC092723.4	1.51799	0.0020519
ENSG00000280703	AC060814.4	2.68689	0.00208628
ENSG00000272501	AL662844.4	1.09127	0.00211408
ENSG00000234936	AC010883.1	1.1367	0.00214994
ENSG00000255240	AP001636.3	1.83355	0.00215461
ENSG00000228427	AL590764.1	1.20296	0.00215498
ENSG00000245017	LINC02453	1.26596	0.00219656
ENSG00000263316	AC027763.2	1.704	0.00233315
ENSG00000259070	LINC00639	1.53565	0.00234452
ENSG00000269210	AC019171.1	1.10114	0.00238382
ENSG00000223466	LINC01825	1.66303	0.00241882
ENSG00000272529	AC090948.3	1.30789	0.00254958
ENSG00000241657	TRBV11.2	1.66827	0.00258633
ENSG00000248837	AC097512.1	2.04823	0.00265103
ENSG00000230587	LINC02580	1.18757	0.00266906
ENSG00000286644	AC008443.9	2.52031	0.00272598
ENSG00000204850	AC011484.1	1.05986	0.00282706
ENSG00000260905	AC009021.1	1.41196	0.00291619
ENSG00000226571	AL592429.2	1.87864	0.00294493
ENSG00000271046	AL512631.1	2.23382	0.00294787
ENSG00000204971	AP000812.1	1.63881	0.0029819
ENSG00000246528	AC079089.1	1.11672	0.00305469
ENSG00000258731	AL356020.1	1.18658	0.00308995
ENSG00000272825	AL844908.1	1.75433	0.00312707
ENSG00000268804	LINC02132	1.74322	0.0031578
ENSG00000253686	LINC01484	1.58543	0.00322612
ENSG00000259652	AC090181.1	1.36314	0.00325826
ENSG00000248441	LINC01197	1.08101	0.00328314
ENSG00000179253	AL162457.1	1.55985	0.00332312
ENSG00000204677	FAM153CP	1.73948	0.00337062
ENSG00000276097	AC006538.3	1.66351	0.00359877
ENSG00000287823	AL603783.1	1.22367	0.00364085
ENSG00000258216	AC009522.1	1.41101	0.0036948
ENSG00000269954	AC022239.1	1.89482	0.00373647
ENSG00000254366	AC062004.1	2.62313	0.00375368
ENSG00000273265	CNNM3.DT	1.143	0.00379605
ENSG00000213279	Z97192.2	1.08875	0.00388874
ENSG00000241832	CECR3	1.57605	0.00392144
ENSG00000276223	AL118522.1	1.59765	0.00393336
ENSG00000287367	AC016583.2	1.28564	0.00396526
ENSG00000259945	AC027682.2	1.37266	0.00406479
ENSG00000214999	AC129492.1	1.1346	0.00410085
ENSG00000186235	LINC02610	1.00808	0.00410601
ENSG00000288580	AC023296.1	1.58484	0.00413462
ENSG00000271474	AC106881.1	1.27857	0.0042558
ENSG00000229498	AC105053.1	1.77369	0.00441143
ENSG00000286595	AL512358.1	2.15592	0.00443667
ENSG00000223704	LINC01422	1.04237	0.00447378
ENSG00000255026	AC136475.3	1.16023	0.00450457
ENSG00000227495	KIF1C.AS1	1.129	0.00462956
ENSG00000274501	AL121845.4	2.19319	0.00463586
ENSG00000263417	GTSCR1	2.25073	0.00469617
ENSG00000285454	AC111006.1	2.51114	0.00477058
ENSG00000250948	AC091180.5	1.57448	0.00481897
ENSG00000273415	LINC02725	1.71947	0.00518274
ENSG00000276778	LINC02227	1.68733	0.00518462
ENSG00000224376	AC017104.1	1.22674	0.00524243
ENSG00000284430	AC020912.1	1.44404	0.00527678
ENSG00000253690	AC021678.2	1.76567	0.00528487
ENSG00000233308	OSTN.AS1	1.74328	0.00533465
ENSG00000267568	AC016168.2	2.82075	0.00536739
ENSG00000255652	AC140847.2	1.86755	0.00548295
ENSG00000274987	AC092794.1	1.3279	0.0055239
ENSG00000233098	CCDC144NL.AS1	1.16928	0.00555408
ENSG00000266928	AC020905.1	2.56058	0.0056214
ENSG00000224220	DTNB.AS1	1.83449	0.00570053
ENSG00000235366	LINC01055	1.46822	0.00570053
ENSG00000229484	LINC02766	1.62423	0.00583446
ENSG00000233355	CHRM3.AS2	1.45087	0.00589311
ENSG00000235659	AL391987.4	1.92764	0.00590527
ENSG00000262823	AC127521.1	1.44177	0.00608955
ENSG00000255949	RPS6KB2.AS1	1.40337	0.00610501
ENSG00000287593	AL022724.3	1.36353	0.0061356
ENSG00000272911	AC005696.3	1.01301	0.00615449
ENSG00000263958	AC091138.1	2.50259	0.00617769
ENSG00000261795	AC093627.7	1.2135	0.00621503
ENSG00000261039	LINC02544	2.01281	0.00625759
ENSG00000249993	BFSP2.AS1	1.41306	0.00631122
ENSG00000237626	AL161629.1	1.35286	0.00632318
ENSG00000236463	LINC00427	1.79536	0.00633422
ENSG00000228037	AL139246.3	1.4682	0.0064343
ENSG00000237422	AL158071.4	1.36857	0.00655432
ENSG00000240710	AL512306.3	1.26347	0.00668805
ENSG00000276476	AL136962.1	1.05536	0.0067023
ENSG00000266088	AC004585.1	1.15671	0.00703609
ENSG00000255084	AP003110.1	2.92864	0.00708001
ENSG00000229228	LINC00582	1.55961	0.00718114
ENSG00000287901	AL137026.3	1.52642	0.0073475
ENSG00000226806	LCT.AS1	1.23975	0.00738234
ENSG00000266222	AC036222.4	1.48203	0.00739699
ENSG00000284615	AL078582.1	1.54944	0.00751062
ENSG00000231090	MIR4422HG	1.57347	0.0075296
ENSG00000253924	AC103831.1	2.49145	0.00762662
ENSG00000260725	AC005307.1	2.07088	0.00772708
ENSG00000274508	AC007336.2	1.759	0.00842221
ENSG00000288302	AL132709.8	1.36058	0.00845079
ENSG00000251513	LIX1.AS1	1.48831	0.00847813
ENSG00000235280	MCF2L.AS1	1.29068	0.00870935
ENSG00000261448	AC109446.3	1.38122	0.00873817
ENSG00000251301	LINC02384	1.20493	0.00873826
ENSG00000275450	AL845472.1	1.03367	0.00886624
ENSG00000259134	LINC00924	1.05468	0.00888495
ENSG00000287626	AL021978.1	1.60747	0.00894583
ENSG00000273824	AC008033.3	1.18281	0.00900249
ENSG00000246366	LACTB2.AS1	1.14853	0.00936275
ENSG00000281769	LINC01230	1.47853	0.00936275
ENSG00000286590	AL132775.1	1.47154	0.00958087
ENSG00000260551	PWRN2	2.7963	0.00973494
ENSG00000287097	AL590550.1	1.59305	0.00977418
ENSG00000226197	AL583785.1	1.23896	0.00977923
ENSG00000228382	ITPKB.IT1	1.14548	0.0100521
ENSG00000269802	AC011491.3	1.91934	0.010174
ENSG00000234572	LINC01800	1.4291	0.0105448
ENSG00000229203	AC103564.1	2.38648	0.0105741
ENSG00000287757	AC244636.3	1.55815	0.0106112
ENSG00000261546	AC135782.3	1.09738	0.0108052
ENSG00000228826	AL592494.1	1.47883	0.0109367
ENSG00000287684	AL392172.2	1.44982	0.0111954
ENSG00000233682	AL356417.2	1.63281	0.0112369
ENSG00000231419	LINC00689	1.04327	0.0112404
ENSG00000261435	AL592164.1	1.16179	0.0114397
ENSG00000250415	AC022113.2	2.35361	0.0115729
ENSG00000261215	AL162231.4	1.21662	0.0118895
ENSG00000246627	CACNA1C.AS1	1.14745	0.0119897
ENSG00000204277	LINC01993	1.33735	0.0120362
ENSG00000286186	AC018445.5	1.73078	0.0121007
ENSG00000233538	AC017104.3	2.07983	0.012144
ENSG00000231621	ANKRD44.AS1	1.75316	0.0121623
ENSG00000258861	MIR381HG	1.46409	0.0124378
ENSG00000257551	HLX.AS1	1.17608	0.0125035
ENSG00000231439	WASIR2	1.38264	0.0125919
ENSG00000258435	AC048337.1	2.04246	0.0129144
ENSG00000260838	AC022893.2	2.31444	0.0129177
ENSG00000227421	LINC01724	1.6925	0.0129739
ENSG00000254337	AC083967.1	2.53778	0.0129838
ENSG00000183242	WT1.AS	2.42147	0.0129872
ENSG00000266803	AC127540.1	1.27101	0.0130474
ENSG00000286292	AC099343.5	1.02374	0.0132113
ENSG00000230390	LINC01048	1.74005	0.0132141
ENSG00000247011	AC005920.1	1.35175	0.0132447
ENSG00000256271	CACNA1C.AS2	1.61398	0.0132908
ENSG00000264449	AP001021.1	2.24023	0.0136371
ENSG00000286545	AC092645.2	1.33577	0.0136548
ENSG00000250635	CXXC5.AS1	1.35022	0.0136925
ENSG00000234699	AL139339.1	1.16313	0.0140708
ENSG00000187621	TCL6	2.02918	0.0142078
ENSG00000283638	AC002407.2	1.77635	0.0142838
ENSG00000215246	AC116351.1	1.22993	0.0145324
ENSG00000227678	AL355581.1	1.2286	0.0149732
ENSG00000268095	ZNF649.AS1	2.20357	0.0151434
ENSG00000225948	LINC02648	1.69967	0.0152748
ENSG00000226702	MIR217HG	2.26625	0.0153677
ENSG00000255227	AC090124.1	2.54627	0.0154235
ENSG00000229664	AL137186.1	1.93421	0.0155896
ENSG00000227531	AL162414.1	1.41355	0.0156059
ENSG00000238260	AL513320.1	1.09825	0.0157555
ENSG00000247193	AC104078.1	1.19918	0.0157555
ENSG00000180525	PRR26	1.48108	0.0159686
ENSG00000237797	MACORIS	1.04251	0.0160974
ENSG00000122043	LINC00544	1.37021	0.0164376
ENSG00000228956	SATB1.AS1	1.03055	0.0164376
ENSG00000225632	AL161644.1	2.168	0.0164897
ENSG00000260005	AC027601.2	1.40679	0.0166689
ENSG00000253230	LINC00599	2.40316	0.0169581
ENSG00000232265	LINC02805	1.57271	0.0175469
ENSG00000286722	AC009244.2	1.38708	0.0176475
ENSG00000280366	AL161782.1	2.10809	0.0177334
ENSG00000226397	C12orf77	1.69157	0.0178125
ENSG00000279082	LINC01727	1.1385	0.0178125
ENSG00000224715	Z82186.1	1.41551	0.0178353
ENSG00000232021	LEF1.AS1	1.01019	0.0181992
ENSG00000283403	AC005394.2	2.14503	0.0186831
ENSG00000275438	AL031008.1	1.33245	0.0186963
ENSG00000232912	RERE.AS1	1.07669	0.0187323
ENSG00000266153	AP005380.1	2.44445	0.019148
ENSG00000174171	AC020659.1	1.20404	0.0191747
ENSG00000260979	AC022167.3	1.44176	0.0191816
ENSG00000287362	AC103563.9	1.17608	0.0195744
ENSG00000232874	AC080129.2	1.2551	0.0196865
ENSG00000275613	AC243830.1	1.38754	0.019939
ENSG00000285163	AC092723.5	1.93784	0.0200085
ENSG00000249867	LINC02742	2.20374	0.0200432
ENSG00000249550	LINC01234	1.72275	0.0201793
ENSG00000235236	AC137630.2	1.22188	0.0202847
ENSG00000223821	AL603910.1	1.23361	0.0203667
ENSG00000227083	L29074.1	1.83059	0.0207196
ENSG00000233569	AL161630.1	2.12122	0.0207255
ENSG00000229108	LINC02587	1.53572	0.020813
ENSG00000258572	AL133467.1	1.51096	0.0213918
ENSG00000273313	RBAKDN	1.9385	0.0215043
ENSG00000226089	AL122017.1	1.2672	0.0216977
ENSG00000288049	AC010889.2	1.223	0.0217236
ENSG00000225822	UBXN7.AS1	1.3664	0.0219785
ENSG00000260172	LINC01413	2.29478	0.0221353
ENSG00000248991	AC097375.1	1.47379	0.0223112
ENSG00000276462	BX255923.2	1.11458	0.0224374
ENSG00000246548	LINC02288	1.31195	0.0224631
ENSG00000277651	AL391261.4	2.16662	0.0224784
ENSG00000268230	AC012313.3	1.17691	0.0225531
ENSG00000232812	LINC01717	2.19639	0.0225736
ENSG00000234141	AC006042.3	1.12167	0.0225923
ENSG00000253653	AC009185.1	1.49676	0.0228575
ENSG00000240143	AL023653.1	1.05927	0.0230088
ENSG00000241158	ADAMTS9.AS1	3.14012	0.0234921
ENSG00000256568	AP002761.2	1.32473	0.0239147
ENSG00000255503	AP001767.3	2.22828	0.0240169
ENSG00000229196	AC087071.1	1.16796	0.0242659
ENSG00000236559	BCL2L1.AS1	1.3717	0.0243887
ENSG00000254237	AC021242.2	2.57358	0.0249329
ENSG00000196167	COLCA1	1.09501	0.0252221
ENSG00000271334	LINC02104	1.49654	0.0253176
ENSG00000197880	MDS2	1.41319	0.0259679
ENSG00000256995	AC084816.1	1.57985	0.0260071
ENSG00000249667	LINC01259	2.41392	0.0261255
ENSG00000235397	EPN2.AS1	1.98146	0.0264526
ENSG00000248571	AC106882.1	1.7616	0.0266986
ENSG00000269911	FAM226B	1.52673	0.0267738
ENSG00000231265	TRERNA1	1.71372	0.0269418
ENSG00000260973	AC009021.2	1.17179	0.0269418
ENSG00000235890	TSPEAR.AS1	1.33393	0.0270687
ENSG00000255101	AC103843.1	2.14621	0.0272445
ENSG00000257398	AC126177.3	1.2593	0.0272519
ENSG00000255760	LINC02422	1.02322	0.0273764
ENSG00000286594	AL133493.2	1.67522	0.0276568
ENSG00000287092	AL589693.1	1.41253	0.0277595
ENSG00000253875	AC013643.2	1.67713	0.0279118
ENSG00000258511	LINC02295	2.2004	0.0279118
ENSG00000257703	AC068643.1	2.43681	0.0279234
ENSG00000273445	AC133644.1	1.34455	0.0279475
ENSG00000266994	AC020663.1	1.15666	0.0281765
ENSG00000228835	AC012123.1	2.19945	0.0284059
ENSG00000227945	AL590006.1	1.34166	0.0285131
ENSG00000259598	AC116158.2	2.27989	0.0286747
ENSG00000276101	AC027601.4	1.12644	0.0287249
ENSG00000286586	AC084018.4	1.64944	0.0290586
ENSG00000249036	AC092674.1	2.60053	0.0291782
ENSG00000226777	FAM30A	1.49741	0.0295274
ENSG00000251244	AC107208.1	2.58486	0.0295403
ENSG00000261346	AC116348.5	1.35779	0.029711
ENSG00000287257	AC111182.2	1.68467	0.029711
ENSG00000259125	LRP1.AS	2.07747	0.0299612
ENSG00000265487	AP001021.2	2.22965	0.0300763
ENSG00000254319	AC246817.2	1.23522	0.0302686
ENSG00000287171	AC006062.1	2.27854	0.0302932
ENSG00000286443	AC091178.2	1.06684	0.0303302
ENSG00000248668	OXCT1.AS1	1.149	0.030396
ENSG00000256039	LINC02446	1.01972	0.0306277
ENSG00000232613	LINC02576	1.48923	0.0308028
ENSG00000260279	AC137932.1	1.39972	0.0308369
ENSG00000234362	LINC01914	1.07034	0.0311307
ENSG00000287865	AC099552.5	1.25	0.0313802
ENSG00000262039	AC091180.6	1.00015	0.032749
ENSG00000227082	LINC02798	1.05704	0.0334194
ENSG00000287623	AC037193.1	1.45085	0.0336359
ENSG00000253967	AC022730.4	1.6635	0.0336588
ENSG00000250101	AC106795.3	1.59441	0.0337558
ENSG00000271717	AC022146.2	1.15112	0.0338941
ENSG00000286784	AC116611.1	2.33377	0.0340367
ENSG00000258137	AC079313.2	1.14268	0.0345712
ENSG00000287666	AP000821.2	2.04817	0.034612
ENSG00000286487	AC006398.1	2.133	0.0346336
ENSG00000235007	AL161785.2	1.83372	0.0349391
ENSG00000285079	AL513493.1	1.65853	0.0349391
ENSG00000237471	AC073115.2	1.28165	0.0349789
ENSG00000259702	AC024337.1	1.96761	0.035108
ENSG00000267246	AC091132.5	1.25856	0.0351741
ENSG00000259129	LINC00648	1.14412	0.0353801
ENSG00000253802	SIRLNT	2.21726	0.0358489
ENSG00000287116	AC104335.3	2.10298	0.0358612
ENSG00000273384	AL137796.1	1.16919	0.0362741
ENSG00000259905	PWRN1	1.48301	0.0365308
ENSG00000226664	AL020998.1	1.93021	0.0370741
ENSG00000259198	AC020658.2	1.69787	0.0374602
ENSG00000233093	LINC00892	1.05518	0.0379124
ENSG00000240219	AL512306.2	1.01796	0.0386083
ENSG00000261687	AC068724.2	1.31645	0.0389867
ENSG00000224478	AL356417.1	1.23586	0.039527
ENSG00000122548	KIAA0087	1.87191	0.0397672
ENSG00000236266	Z98884.1	1.30621	0.0399742
ENSG00000277301	AL034550.2	1.78167	0.0400003
ENSG00000272823	AL445423.1	1.17724	0.0404008
ENSG00000286333	AC004828.2	2.64605	0.0404899
ENSG00000254542	NAV2.AS3	2.21186	0.0404994
ENSG00000234961	AL133415.1	1.34572	0.0406005
ENSG00000251152	AC025539.1	1.09761	0.0409515
ENSG00000224318	CHL1.AS2	1.80157	0.0411632
ENSG00000279261	AL360294.1	1.47366	0.0411633
ENSG00000277631	PGM5P3.AS1	1.27668	0.0413533
ENSG00000257127	CLLU1	1.33967	0.0413582
ENSG00000261471	AC092145.1	1.09615	0.0414166
ENSG00000245954	LINC02273	1.11405	0.0431579
ENSG00000288551	AL023806.5	1.80873	0.0432464
ENSG00000272988	AC022392.1	2.16723	0.0435514
ENSG00000254211	LINC01485	1.03428	0.0436382
ENSG00000286250	AL161945.1	2.05331	0.0437897
ENSG00000246214	AC024588.1	1.54235	0.0437972
ENSG00000255301	AP002893.1	1.5209	0.0438428
ENSG00000280560	LINC01374	1.05861	0.0440325
ENSG00000264254	AP001496.1	2.03103	0.0444015
ENSG00000276759	AL353753.1	1.45821	0.0446949
ENSG00000287385	AL121820.3	1.29759	0.0448792
ENSG00000241666	AL031733.2	1.01382	0.0457633
ENSG00000233521	LINC01638	1.26663	0.045955
ENSG00000255545	AP004608.1	1.40246	0.0463925
ENSG00000260757	AC093520.1	1.55209	0.0472356
ENSG00000235989	MORC2.AS1	1.08739	0.0472667
ENSG00000260271	AL132996.1	1.32548	0.0475711
ENSG00000287812	AC105046.2	1.19057	0.0482226
ENSG00000267260	AC020928.1	1.02756	0.0483288
ENSG00000224141	MIR548XHG	-6.9607	3.28899e-14
ENSG00000286980	AC020584.1	-3.71789	4.15769e-09
ENSG00000257747	LINC02426	-4.77565	1.87335e-07
ENSG00000263627	PPP4R1.AS1	-1.3742	1.05028e-06
ENSG00000259230	LINC02323	-2.02251	1.33151e-06
ENSG00000189229	AC069277.1	-1.87288	2.14399e-06
ENSG00000287062	AL121582.1	-3.98804	3.42146e-06
ENSG00000267284	AC022031.2	-1.69917	6.88645e-06
ENSG00000261578	AP003119.3	-1.11433	8.57914e-06
ENSG00000227036	LINC00511	-1.35368	9.24778e-06
ENSG00000248323	LUCAT1	-1.82776	9.58908e-06
ENSG00000251003	ZFPM2.AS1	-1.29946	9.6603e-06
ENSG00000272141	AL390719.2	-1.8981	1.26151e-05
ENSG00000259240	MIR4713HG	-1.2592	1.31309e-05
ENSG00000258279	LINC00592	-1.85591	1.47454e-05
ENSG00000261488	TBILA	-1.36365	1.68706e-05
ENSG00000229660	AC004975.2	-2.37845	1.73389e-05
ENSG00000286152	AC096555.1	-3.66149	1.76002e-05
ENSG00000233077	LINC01271	-1.45396	1.84536e-05
ENSG00000249740	OSMR.AS1	-1.22876	2.00337e-05
ENSG00000226476	LINC01748	-1.74895	2.06608e-05
ENSG00000231412	AC005392.2	-1.83933	2.26532e-05
ENSG00000287431	AC027601.6	-1.11403	2.58649e-05
ENSG00000261889	AC108134.2	-1.15973	4.09557e-05
ENSG00000276900	AC023157.2	-1.10761	4.18868e-05
ENSG00000272512	AL645608.7	-1.30753	4.89253e-05
ENSG00000246350	AL049543.1	-2.09237	4.90454e-05
ENSG00000249001	AC093895.2	-1.35281	4.90454e-05
ENSG00000269989	AC036176.3	-1.67916	5.04574e-05
ENSG00000225506	CYP4A22.AS1	-1.3767	5.38758e-05
ENSG00000250546	AC079160.1	-1.72344	6.26188e-05
ENSG00000171889	MIR31HG	-1.20212	6.86686e-05
ENSG00000246876	LINC02466	-2.03156	6.86686e-05
ENSG00000251381	LINC00958	-1.23159	6.86697e-05
ENSG00000264647	AC104564.4	-2.95852	7.04514e-05
ENSG00000253284	AC092828.1	-1.47955	7.41835e-05
ENSG00000250509	AC034213.1	-1.77194	0.000107952
ENSG00000284700	AL049637.1	-1.84565	0.00010879
ENSG00000227496	AC099066.2	-1.48823	0.00011451
ENSG00000271969	U47924.1	-1.50285	0.000124347
ENSG00000227848	SUCLA2.AS1	-1.77832	0.000131588
ENSG00000231971	CT69	-2.03473	0.000131906
ENSG00000251161	AC020661.1	-1.3085	0.000132906
ENSG00000286042	LCAL1	-1.82383	0.000137978
ENSG00000287535	AC009630.4	-2.80785	0.000138864
ENSG00000267174	AC011472.2	-1.01394	0.000139291
ENSG00000234997	AC016745.1	-1.45307	0.000141006
ENSG00000235899	LINC01564	-1.82048	0.000144229
ENSG00000229065	AL354893.2	-1.46116	0.000149117
ENSG00000228293	AL049712.1	-1.70528	0.000149627
ENSG00000258018	LINC02457	-1.09577	0.000155471
ENSG00000227885	AL590652.1	-1.15986	0.000158717
ENSG00000256540	AC007406.3	-1.48413	0.00016033
ENSG00000282572	AC215522.2	-1.01979	0.000174922
ENSG00000259692	AC104041.1	-1.18935	0.000177546
ENSG00000272666	U62317.1	-1.19015	0.000192094
ENSG00000286561	AC011092.3	-1.58197	0.000197309
ENSG00000203650	LINC01285	-1.50455	0.000204708
ENSG00000278920	AC005005.4	-1.48391	0.00021915
ENSG00000248844	LINC02753	-2.17066	0.000219395
ENSG00000285873	AL445253.1	-1.12349	0.000225184
ENSG00000251230	MIR3945HG	-1.36233	0.000230395
ENSG00000256417	AC006206.2	-1.44767	0.000241502
ENSG00000235214	FAM83C.AS1	-1.4248	0.000243578
ENSG00000275216	AL161431.1	-1.46895	0.000250028
ENSG00000227743	AC004875.1	-4.01676	0.000266059
ENSG00000260328	AC104024.2	-1.61723	0.000274921
ENSG00000205622	AP001042.1	-1.07109	0.000283443
ENSG00000259933	AC009065.3	-1.33258	0.000294007
ENSG00000261068	AL512274.1	-1.9042	0.000295222
ENSG00000237813	AC002066.1	-1.7031	0.000295526
ENSG00000236451	AC067956.1	-1.81416	0.000296346
ENSG00000232006	AC005537.2	-1.20043	0.000306592
ENSG00000257443	AC068305.2	-1.33811	0.00031918
ENSG00000259756	AC100839.2	-1.74575	0.0003335
ENSG00000232536	AL365436.2	-1.35683	0.000339157
ENSG00000270372	AL162413.1	-2.13623	0.000342745
ENSG00000251455	AC092611.1	-1.48174	0.000374372
ENSG00000229912	AC128709.1	-2.51644	0.000397005
ENSG00000224621	AL451042.1	-1.45245	0.000397671
ENSG00000250697	AC010343.3	-1.40617	0.000399531
ENSG00000248266	AC108142.1	-1.64027	0.000402571
ENSG00000227482	AL157702.2	-1.50317	0.00042054
ENSG00000261189	AL031058.1	-1.46649	0.000467114
ENSG00000280587	LINC01348	-1.52606	0.000468672
ENSG00000235321	AC007556.1	-2.21036	0.000469485
ENSG00000258412	AL355102.1	-1.394	0.000485328
ENSG00000286552	AL390839.1	-2.50872	0.000489075
ENSG00000229672	AL450322.2	-2.1436	0.000492338
ENSG00000267394	AC004596.1	-1.1203	0.000494604
ENSG00000250548	LINC01303	-1.05748	0.000503505
ENSG00000260021	AC098934.4	-1.86812	0.000526365
ENSG00000224271	AL117329.1	-1.32554	0.000528888
ENSG00000285278	AL138885.3	-1.16611	0.000543099
ENSG00000258077	AC078923.1	-1.44343	0.000560471
ENSG00000258457	AL132780.2	-1.04039	0.000565184
ENSG00000247498	GPRC5D.AS1	-1.04977	0.000565256
ENSG00000259932	AC051619.6	-1.57824	0.000572864
ENSG00000271880	AGAP11	-1.66294	0.000587128
ENSG00000233030	AC243772.2	-1.31941	0.000598702
ENSG00000285128	AC092306.1	-1.579	0.000605784
ENSG00000240541	TM4SF1.AS1	-2.11122	0.000615883
ENSG00000260468	LINC01290	-1.34472	0.000636442
ENSG00000277619	AC008406.3	-1.44148	0.000642676
ENSG00000259663	AC010478.1	-1.46103	0.000651917
ENSG00000285972	CERNA2	-1.11119	0.000655314
ENSG00000228271	LINC02048	-2.35133	0.000664203
ENSG00000277559	AC018553.1	-1.21285	0.000743511
ENSG00000224409	AC114489.2	-1.34408	0.000768212
ENSG00000240006	LINC02004	-1.5933	0.000777103
ENSG00000285650	AL157827.2	-1.01119	0.000805193
ENSG00000180066	LINC02870	-1.11716	0.000806074
ENSG00000257114	LINC02450	-1.17036	0.000812589
ENSG00000214145	LINC00887	-1.51756	0.000819663
ENSG00000227959	AL451042.2	-1.41062	0.000844365
ENSG00000228708	AL109763.1	-3.00609	0.000868472
ENSG00000228917	AL591806.1	-1.59012	0.000880161
ENSG00000276972	AC078880.5	-2.60747	0.000909285
ENSG00000226453	LINC02542	-1.04492	0.000945544
ENSG00000285820	AL157829.1	-1.51626	0.00101586
ENSG00000227375	DLG1.AS1	-1.31925	0.00101874
ENSG00000228675	AC006482.1	-2.48651	0.00102887
ENSG00000272202	AC097358.2	-1.28955	0.00110718
ENSG00000264448	MIR378D2HG	-1.09994	0.0011106
ENSG00000253746	AC091182.2	-1.04066	0.00111175
ENSG00000244675	AC108676.1	-1.24845	0.00111309
ENSG00000261706	LINC00165	-1.49255	0.00117141
ENSG00000279217	Z95114.1	-2.42267	0.00122388
ENSG00000234263	MAP3K5.AS1	-2.57994	0.00125594
ENSG00000258053	AC025575.2	-1.61279	0.00129848
ENSG00000230937	MIR205HG	-1.06737	0.00131541
ENSG00000272620	AFAP1.AS1	-1.4539	0.00134733
ENSG00000279458	AC244230.1	-1.79202	0.00135715
ENSG00000235601	BARX1.DT	-1.82422	0.00139983
ENSG00000230533	AL356234.2	-1.43504	0.00140808
ENSG00000280179	CU639417.5	-1.47486	0.00143319
ENSG00000251141	MRPS30.DT	-1.03026	0.00152033
ENSG00000260125	AGBL1.AS1	-1.47607	0.00154673
ENSG00000286380	AC084864.2	-2.63478	0.00162506
ENSG00000238120	LINC01589	-1.64328	0.00164619
ENSG00000258535	AL079307.1	-1.77642	0.00165922
ENSG00000283689	AC018553.2	-1.13298	0.00166477
ENSG00000287305	AC010969.3	-2.65254	0.00167351
ENSG00000287656	AL591069.1	-1.66658	0.00173536
ENSG00000224817	AC010789.1	-1.49163	0.0017631
ENSG00000226520	KIRREL1.IT1	-1.2443	0.00177727
ENSG00000256050	AL583722.1	-1.25454	0.00181248
ENSG00000269994	AL513318.2	-1.10047	0.00181667
ENSG00000250682	LINC00491	-1.55521	0.00189705
ENSG00000235200	LINC01702	-2.33695	0.00190038
ENSG00000286284	AL590681.1	-1.86388	0.00194327
ENSG00000260035	AC051619.7	-1.68586	0.00200299
ENSG00000250421	AC106798.1	-1.593	0.00202493
ENSG00000267504	AC090236.2	-1.389	0.00202923
ENSG00000256196	AP003721.1	-1.92908	0.00206717
ENSG00000227258	SMIM2.AS1	-1.03625	0.00208814
ENSG00000273129	PACERR	-1.29972	0.00211475
ENSG00000249417	AC117383.1	-1.61656	0.00211973
ENSG00000278341	AC138028.6	-1.06268	0.00214788
ENSG00000215458	AATBC	-1.00412	0.00232752
ENSG00000205488	CALML3.AS1	-1.49084	0.00237382
ENSG00000229021	AL450992.2	-1.61054	0.00237382
ENSG00000228470	AL929236.1	-1.30861	0.00237984
ENSG00000267416	AC025048.4	-1.01325	0.00243108
ENSG00000286860	AC093840.2	-3.274	0.00243395
ENSG00000265349	AC118755.2	-1.69781	0.00245563
ENSG00000249007	AL691482.4	-2.30998	0.00246969
ENSG00000249641	HOXC13.AS	-1.18828	0.00249227
ENSG00000241544	LINC02029	-1.84855	0.00252928
ENSG00000253819	LINC01151	-1.70508	0.00253095
ENSG00000230815	AL807757.1	-1.19619	0.00254537
ENSG00000267688	KF456478.1	-1.15521	0.00255778
ENSG00000230023	LINC02800	-2.23368	0.00255902
ENSG00000259438	MAPK6.DT	-1.2867	0.00260369
ENSG00000285108	AC103718.1	-1.68489	0.00265103
ENSG00000286540	AL096854.1	-1.55009	0.00268563
ENSG00000256146	AC006206.1	-1.75687	0.00268836
ENSG00000258885	AL450267.1	-2.93714	0.00293057
ENSG00000237167	AC128709.3	-2.36727	0.0029341
ENSG00000255143	AP000879.2	-1.11328	0.00319929
ENSG00000253190	AC084082.1	-1.35383	0.00326089
ENSG00000263325	AC003965.2	-1.95598	0.00332312
ENSG00000271933	AL603756.1	-1.6208	0.00336093
ENSG00000275850	AC005912.2	-1.09141	0.00346145
ENSG00000220908	LINC02531	-1.65856	0.00350267
ENSG00000285685	AC115284.3	-1.39256	0.00355468
ENSG00000235493	LINC01967	-1.02528	0.00355569
ENSG00000261379	AC010735.1	-1.85563	0.00360629
ENSG00000259306	AC020891.2	-1.21147	0.00369547
ENSG00000239498	AC019211.1	-1.52053	0.00383987
ENSG00000254604	AP002336.2	-1.82323	0.00386512
ENSG00000231171	LINC01098	-1.24258	0.00388239
ENSG00000259354	AC025580.2	-1.27438	0.00394858
ENSG00000233756	DSCAM.IT1	-1.725	0.00402714
ENSG00000262454	MIR193BHG	-1.14369	0.00412417
ENSG00000259723	AL354993.2	-1.38938	0.00415306
ENSG00000283240	AC007529.2	-2.0137	0.00417466
ENSG00000256268	LINC02454	-1.48369	0.00418433
ENSG00000253715	AC083841.2	-2.42145	0.00429396
ENSG00000276434	AL136221.1	-1.63192	0.00443667
ENSG00000224308	LINC01527	-1.7555	0.00447595
ENSG00000236384	LINC00479	-1.89922	0.00447832
ENSG00000233421	LINC01783	-1.49251	0.00452465
ENSG00000282221	AC119427.1	-1.36768	0.00456024
ENSG00000257083	AC073530.1	-1.13431	0.0046389
ENSG00000260401	AP002761.4	-1.39331	0.00471302
ENSG00000228549	BX284668.2	-1.71678	0.00472723
ENSG00000284823	AL356747.1	-2.87266	0.00479822
ENSG00000223734	LAPTM4A.DT	-1.46458	0.00489924
ENSG00000286133	AC093817.2	-1.54176	0.00489955
ENSG00000260377	AC083801.2	-2.22107	0.00497277
ENSG00000257084	MIR200CHG	-1.34589	0.00500504
ENSG00000198221	AFDN.DT	-1.26146	0.00501915
ENSG00000280356	AL021877.2	-2.79023	0.0050513
ENSG00000255202	AL049629.1	-1.21044	0.00518526
ENSG00000262681	AC005722.3	-1.09789	0.00518998
ENSG00000267172	AC022031.1	-2.59613	0.0052065
ENSG00000233397	AC008063.1	-1.61826	0.00529919
ENSG00000251175	GSTCD.AS1	-1.86058	0.00538385
ENSG00000185168	LINC00482	-1.48118	0.0054387
ENSG00000267073	AC005256.1	-1.70583	0.00556135
ENSG00000287093	AC003093.1	-1.58186	0.00558641
ENSG00000233746	LINC00656	-1.56416	0.00562566
ENSG00000237686	AL109615.3	-1.08323	0.0056559
ENSG00000286076	AC005050.3	-1.94537	0.0056559
ENSG00000235885	LINC01828	-1.98044	0.00579825
ENSG00000254670	RASSF10.DT	-1.08764	0.0058
ENSG00000268628	AL121761.1	-1.04205	0.00584259
ENSG00000283000	LINC02635	-1.67731	0.00604205
ENSG00000226251	LINC02608	-1.89396	0.00609022
ENSG00000261092	LINC02178	-1.55473	0.00610092
ENSG00000243944	AC117386.2	-1.70152	0.00615975
ENSG00000267852	AC119396.2	-1.19928	0.00622879
ENSG00000234880	LINC00163	-1.74774	0.00623847
ENSG00000226562	CYP4F26P	-1.02227	0.00629155
ENSG00000258479	LINC00640	-1.06727	0.00633422
ENSG00000266729	DSG1.AS1	-1.62779	0.00648354
ENSG00000259341	AC015660.1	-1.06111	0.00653412
ENSG00000175728	LINC02873	-1.67445	0.00658019
ENSG00000246740	PLA2G4E.AS1	-1.46898	0.00659528
ENSG00000249599	BMPR1B.DT	-2.48142	0.00667271
ENSG00000273113	AC133528.1	-1.41938	0.00679395
ENSG00000241369	LINC01192	-2.23504	0.00694536
ENSG00000228261	ITPRIP.AS1	-1.44711	0.00713529
ENSG00000237588	AL590666.3	-1.64176	0.00737633
ENSG00000285902	AL136442.1	-1.94283	0.00757204
ENSG00000229967	MAGEA4.AS1	-1.49679	0.00764467
ENSG00000272563	AC016745.2	-1.13968	0.00785359
ENSG00000260084	AC126773.3	-1.77263	0.00808126
ENSG00000230387	AL118508.1	-1.23485	0.00816215
ENSG00000272610	MAGI1.IT1	-1.21133	0.00873176
ENSG00000229528	AC119677.1	-2.38271	0.00873824
ENSG00000270210	AC104695.3	-1.17105	0.00875101
ENSG00000268460	AC006262.1	-1.15637	0.00894583
ENSG00000240708	LINC02030	-2.23523	0.00915873
ENSG00000236242	MYO16.AS1	-1.03271	0.00923159
ENSG00000271826	PLS3.AS1	-1.12117	0.00936275
ENSG00000203729	LINC00272	-2.55075	0.00938395
ENSG00000259685	IDH2.DT	-1.74673	0.00946071
ENSG00000236049	LINC01920	-2.39463	0.00949332
ENSG00000266258	LINC01909	-1.20075	0.00964475
ENSG00000243550	LINC01214	-2.17888	0.00966637
ENSG00000258593	AL583810.1	-1.56262	0.00966661
ENSG00000287926	AC113208.6	-1.10216	0.00981951
ENSG00000251139	AC084871.2	-1.67653	0.00984205
ENSG00000258592	AL391152.1	-1.28768	0.00997848
ENSG00000287430	AL136090.2	-1.24711	0.0100937
ENSG00000230696	AC011753.2	-1.20499	0.0102552
ENSG00000286853	AC008786.1	-2.16053	0.0102772
ENSG00000234478	ACBD3.AS1	-1.59572	0.0103501
ENSG00000229155	LINC02038	-2.4636	0.0104618
ENSG00000224116	INHBA.AS1	-1.22643	0.0105663
ENSG00000287987	AL390839.2	-1.94453	0.0105741
ENSG00000284644	AC074386.1	-1.08062	0.010653
ENSG00000234707	AC074351.1	-1.12904	0.0109043
ENSG00000232850	AL590708.1	-1.0919	0.0109749
ENSG00000248268	AC010275.1	-1.46637	0.0110415
ENSG00000233882	LINC01680	-2.35589	0.0113195
ENSG00000249318	AC010468.1	-2.37496	0.0113637
ENSG00000263167	AC115099.1	-2.17268	0.0114054
ENSG00000279141	AL590226.2	-1.17064	0.0115366
ENSG00000286060	AL365256.1	-1.56127	0.01172
ENSG00000231703	AL354993.1	-1.39355	0.0118895
ENSG00000254554	AC080023.1	-1.01674	0.0120067
ENSG00000232555	AC104088.1	-1.23976	0.0120971
ENSG00000249173	LINC01093	-1.88942	0.0123071
ENSG00000268601	AC115522.1	-1.08201	0.012371
ENSG00000253553	AC090578.1	-1.51253	0.0126755
ENSG00000261253	AC137932.2	-1.13152	0.0128019
ENSG00000251281	AC034223.2	-1.35369	0.012902
ENSG00000253104	AC139497.1	-2.28184	0.0129096
ENSG00000250829	AC108865.1	-1.17292	0.0129838
ENSG00000286385	AL445255.1	-1.89196	0.0130432
ENSG00000260673	AL034376.2	-2.01961	0.0134482
ENSG00000285933	AP003498.3	-1.36273	0.0135015
ENSG00000287296	AC011446.3	-1.64117	0.013613
ENSG00000255478	AP000944.1	-2.8978	0.013759
ENSG00000254548	AC105219.1	-1.27655	0.0137861
ENSG00000287740	AC115485.1	-2.43295	0.0139895
ENSG00000249894	AC024581.1	-1.35828	0.0140355
ENSG00000233342	AL139393.2	-1.38549	0.0140745
ENSG00000268287	AC008687.3	-1.34033	0.0141453
ENSG00000255440	AP001085.1	-1.62387	0.0149138
ENSG00000237870	AC073130.1	-1.33934	0.0154187
ENSG00000266304	LIVAR	-1.97055	0.0154665
ENSG00000230923	LINC00309	-1.32791	0.0158671
ENSG00000288555	AF222685.1	-2.03064	0.015953
ENSG00000177112	MRVI1.AS1	-1.42662	0.0159802
ENSG00000287221	AL589794.2	-1.05829	0.0161344
ENSG00000280095	CU639417.4	-1.42928	0.0163047
ENSG00000274895	AC011700.1	-1.22551	0.0163608
ENSG00000227195	MIR663AHG	-1.20578	0.0165015
ENSG00000251127	AC091173.1	-1.73941	0.0165015
ENSG00000224606	TGFA.IT1	-1.25279	0.0165972
ENSG00000232194	Z99943.1	-1.19502	0.0165972
ENSG00000286791	AC079949.5	-1.17686	0.0167251
ENSG00000280191	LINC01669	-1.14611	0.0167374
ENSG00000287001	AC010624.5	-1.59974	0.0167966
ENSG00000259178	AC023906.2	-1.33104	0.0169238
ENSG00000272849	AC084018.1	-2.06255	0.0170254
ENSG00000271387	AL445228.3	-1.1068	0.0170482
ENSG00000262160	AC020978.5	-1.3457	0.0172068
ENSG00000229331	GK.IT1	-1.16921	0.0174903
ENSG00000249816	LINC00964	-1.1203	0.0175632
ENSG00000234378	AC098828.1	-1.32401	0.0178042
ENSG00000255120	OVOL1.AS1	-1.77906	0.0178042
ENSG00000258791	LINC00520	-2.0559	0.0178042
ENSG00000281131	SCHLAP1	-2.01199	0.0179697
ENSG00000204666	AC010624.1	-1.21317	0.0180164
ENSG00000286751	AC140168.1	-1.63154	0.0183354
ENSG00000266278	LINC01910	-1.63873	0.0184461
ENSG00000253141	AC008632.1	-2.5207	0.0185297
ENSG00000253394	LINC00534	-1.5354	0.018664
ENSG00000257230	LINC02448	-2.53929	0.0186891
ENSG00000234292	AC123595.1	-1.25774	0.018795
ENSG00000224819	AC093843.1	-1.517	0.0189039
ENSG00000259645	AC027237.6	-1.74275	0.0190196
ENSG00000250302	LINC01618	-1.02457	0.0190379
ENSG00000258081	AL110292.1	-1.43012	0.019227
ENSG00000231483	LINC02678	-1.1132	0.0195744
ENSG00000234052	LINC01673	-2.42925	0.0198653
ENSG00000234678	ELF3.AS1	-1.58342	0.019939
ENSG00000287910	AC104024.4	-1.09291	0.0200592
ENSG00000236996	MLIP.IT1	-1.56707	0.0203536
ENSG00000232624	LINC01517	-2.05801	0.0208707
ENSG00000270059	AC121493.1	-1.69782	0.0208921
ENSG00000251488	AC115622.1	-1.76475	0.021304
ENSG00000277013	AC008556.1	-1.0117	0.0218331
ENSG00000266401	AP002478.1	-1.53865	0.0219042
ENSG00000286830	AC105052.5	-1.04616	0.0219509
ENSG00000286596	AC098595.1	-1.07052	0.0220483
ENSG00000229401	MIR5689HG	-1.79621	0.022244
ENSG00000230423	AL672310.1	-1.04315	0.022244
ENSG00000256462	AL732437.1	-1.30143	0.0223694
ENSG00000254968	LINC02763	-1.22332	0.0224631
ENSG00000248954	AC027801.2	-1.27716	0.0224896
ENSG00000250337	PURPL	-1.17684	0.0225966
ENSG00000253455	AC022915.1	-1.52399	0.023159
ENSG00000188660	LINC00319	-1.24256	0.0231609
ENSG00000235277	AF127577.3	-1.16849	0.0235639
ENSG00000272329	AL353581.1	-2.34278	0.0236694
ENSG00000236130	PTCSC2	-1.04436	0.0238371
ENSG00000232679	LINC01705	-1.87309	0.0239328
ENSG00000230248	Z98742.1	-1.74841	0.02406
ENSG00000226519	LINC00390	-1.04551	0.0243834
ENSG00000234273	AC073071.1	-2.18436	0.0247626
ENSG00000233221	AC133785.1	-1.02644	0.0251096
ENSG00000261553	AL137782.1	-1.1104	0.0251242
ENSG00000229647	MYOSLID	-1.00003	0.0257122
ENSG00000238837	LINC02031	-1.19013	0.0258088
ENSG00000243243	AC073130.2	-1.60803	0.0258294
ENSG00000235303	AL023495.1	-2.77702	0.02604
ENSG00000231106	LINC01436	-1.03221	0.0260988
ENSG00000224592	MIR3659HG	-1.15103	0.0262382
ENSG00000259418	AC091117.3	-1.84439	0.0263985
ENSG00000255325	AC108136.1	-1.35156	0.0267684
ENSG00000288004	AC023503.1	-1.27056	0.0268579
ENSG00000250241	AC105383.1	-1.33296	0.0269283
ENSG00000251026	LINC02163	-2.07256	0.0270977
ENSG00000224149	AC099786.2	-1.92944	0.0271895
ENSG00000256341	AP006333.2	-1.09499	0.0273106
ENSG00000259116	AL049869.3	-1.49974	0.0273218
ENSG00000274173	AL035661.1	-1.03828	0.0273872
ENSG00000152931	PART1	-1.31317	0.0273972
ENSG00000224127	AC099786.1	-1.60732	0.0275195
ENSG00000257636	G2E3.AS1	-1.30277	0.0275999
ENSG00000256001	AC079949.1	-1.37012	0.0277418
ENSG00000254084	AP001208.1	-2.06747	0.0278184
ENSG00000286893	AC015660.5	-1.36566	0.0283474
ENSG00000277310	AC090246.1	-1.22582	0.0284775
ENSG00000266877	AC007923.3	-1.09218	0.0287577
ENSG00000286913	AC092943.2	-1.29412	0.028973
ENSG00000265121	AC068594.1	-2.2361	0.0292669
ENSG00000234899	SOX9.AS1	-1.24379	0.0292871
ENSG00000273557	AC008781.2	-1.10176	0.0293484
ENSG00000235126	AC128709.2	-1.88704	0.0296822
ENSG00000281491	DNAJB5.DT	-1.35954	0.0296938
ENSG00000249328	AC036214.1	-1.80999	0.02976
ENSG00000233069	AL663074.1	-1.48279	0.0298012
ENSG00000268307	LINC02560	-1.89964	0.0304716
ENSG00000260976	LINC01633	-1.14268	0.0307948
ENSG00000223863	LINC01805	-1.58284	0.0309262
ENSG00000286010	AC108925.1	-1.28055	0.0309638
ENSG00000267165	CHMP1B.AS1	-1.35029	0.0309846
ENSG00000237166	LINC01792	-1.50827	0.0310952
ENSG00000287544	AC097518.2	-1.21163	0.0312642
ENSG00000232298	GRHL3.AS1	-1.49152	0.0313147
ENSG00000275234	AC010503.5	-1.1547	0.0318336
ENSG00000253258	AC068228.2	-1.21508	0.0326097
ENSG00000259713	AC013391.2	-1.10517	0.0328065
ENSG00000233515	LINC01518	-1.55365	0.0328456
ENSG00000237923	LINC02570	-1.68423	0.0329056
ENSG00000258471	AL161668.3	-1.29424	0.0333773
ENSG00000260862	AC099506.1	-1.15027	0.0334129
ENSG00000285314	AC002470.2	-2.05012	0.0339751
ENSG00000267308	LINC01764	-1.02615	0.0342373
ENSG00000258689	LINC01269	-1.0042	0.0343231
ENSG00000226238	AC132807.1	-2.09595	0.0343576
ENSG00000285835	AP000676.5	-1.40528	0.034612
ENSG00000236740	AL033384.1	-1.74773	0.0351761
ENSG00000227676	LINC01068	-1.2315	0.0353644
ENSG00000267922	AC007785.1	-1.08142	0.0353663
ENSG00000229867	STEAP3.AS1	-1.20484	0.0354137
ENSG00000234235	BOK.AS1	-1.59801	0.0357095
ENSG00000287906	AC127526.5	-1.11052	0.0365171
ENSG00000265096	C1QTNF1.AS1	-1.3084	0.0365886
ENSG00000248973	AC106799.2	-1.2475	0.0366535
ENSG00000260899	AC106886.2	-1.37217	0.0371512
ENSG00000237512	UNC5B.AS1	-1.05198	0.0372696
ENSG00000250930	LNX1.AS1	-2.18083	0.037304
ENSG00000277945	AC107308.1	-1.20132	0.0373172
ENSG00000247131	AC025263.1	-1.21201	0.0376482
ENSG00000223784	LINP1	-1.14468	0.0378666
ENSG00000230316	FEZF1.AS1	-1.57867	0.0383827
ENSG00000288162	AL596442.4	-1.04175	0.0385404
ENSG00000266357	LINC02074	-2.22185	0.0386558
ENSG00000256197	TSPAN9.IT1	-1.0969	0.0388706
ENSG00000253608	AC022915.2	-1.43516	0.0389445
ENSG00000249174	AC106744.1	-1.59749	0.0392284
ENSG00000286403	AC010378.2	-1.15916	0.0398883
ENSG00000231683	AL033397.1	-1.53397	0.0405961
ENSG00000265994	AC090365.1	-1.20875	0.0408654
ENSG00000287094	AL049552.2	-1.69537	0.0408678
ENSG00000228016	RAPGEF4.AS1	-2.08176	0.0408922
ENSG00000227155	AL161725.1	-1.30216	0.0410817
ENSG00000099869	IGF2.AS	-1.40441	0.0412039
ENSG00000229603	AC004014.1	-1.63569	0.0414006
ENSG00000229618	AC011287.1	-1.18877	0.0414154
ENSG00000237609	AF064858.2	-1.00683	0.0414489
ENSG00000176840	MIR7.3HG	-2.00707	0.0420072
ENSG00000227060	LINC00629	-1.26132	0.0423832
ENSG00000225539	LINC01821	-2.00418	0.0431281
ENSG00000286145	AC068282.1	-1.10325	0.043478
ENSG00000234283	LINC01731	-1.349	0.0439368
ENSG00000229666	MAST4.AS1	-1.11588	0.0440123
ENSG00000258793	AL355102.4	-1.30626	0.0440356
ENSG00000287964	AC066580.1	-1.61158	0.0441732
ENSG00000254024	AP001207.3	-1.2468	0.0444618
ENSG00000286051	AC244102.3	-1.87214	0.0456697
ENSG00000249916	AC119150.1	-1.25021	0.0458374
ENSG00000267399	AC006305.3	-1.74809	0.0461219
ENSG00000251604	LINC01385	-1.26716	0.0471332
ENSG00000272100	AL513218.1	-1.19519	0.0475175
ENSG00000226601	AL359979.1	-1.73388	0.0477727
ENSG00000272304	AC096721.1	-1.38382	0.0482095
ENSG00000280693	SH3PXD2A.AS1	-1.03386	0.0484895
ENSG00000287863	AL139801.1	-1.38406	0.0486556
ENSG00000226825	LINC01509	-1.44796	0.0486696

## Sheet: Suppl. Table S6
Supplementary Table S6: Differentially expressed protein-coding genes in LNM-positive compared to LNM-negative tumours (FDR ≤ 0.05; |log2FC| ≥ 1)
Ensembl ID	gene	log2FC	FDR
ENSG00000148408	CACNA1B	3.65542	1.66345e-07
ENSG00000171951	SCG2	4.23484	2.43655e-07
ENSG00000198216	CACNA1E	3.5007	2.43655e-07
ENSG00000152953	STK32B	2.09424	8.26182e-07
ENSG00000148123	PLPPR1	4.66392	2.33859e-06
ENSG00000146197	SCUBE3	3.10923	2.88489e-06
ENSG00000166582	CENPV	1.67029	3.25159e-06
ENSG00000186998	EMID1	2.30465	7.14511e-06
ENSG00000141096	DPEP3	4.32834	8.57007e-06
ENSG00000182256	GABRG3	5.59857	1.06782e-05
ENSG00000170743	SYT9	4.06342	1.26972e-05
ENSG00000103154	NECAB2	2.61491	1.49004e-05
ENSG00000133636	NTS	5.23889	1.51915e-05
ENSG00000163273	NPPC	3.7415	2.91338e-05
ENSG00000157570	TSPAN18	1.18592	8.21862e-05
ENSG00000169432	SCN9A	1.91114	0.000103676
ENSG00000133863	TEX15	4.03371	0.000124644
ENSG00000107831	FGF8	3.90067	0.000182766
ENSG00000172379	ARNT2	1.56584	0.00019773
ENSG00000133169	BEX1	3.39658	0.000211136
ENSG00000242265	PEG10	2.49537	0.000221299
ENSG00000126010	GRPR	2.81958	0.000246732
ENSG00000170891	CYTL1	1.34254	0.000262683
ENSG00000143194	MAEL	5.38722	0.000292683
ENSG00000132911	NMUR2	4.60165	0.000302215
ENSG00000115138	POMC	1.71547	0.000491664
ENSG00000100095	SEZ6L	2.41231	0.000552746
ENSG00000114805	PLCH1	1.54376	0.00058792
ENSG00000254656	RTL1	8.65074	0.000620896
ENSG00000110148	CCKBR	6.43709	0.000621248
ENSG00000185352	HS6ST3	4.23313	0.000632322
ENSG00000121570	DPPA4	3.15142	0.00067484
ENSG00000186297	GABRA5	5.05341	0.000687921
ENSG00000134323	MYCN	1.81454	0.00071276
ENSG00000221890	NPTXR	1.48674	0.000737904
ENSG00000128266	GNAZ	1.54988	0.000740932
ENSG00000086506	HBQ1	4.02441	0.000740991
ENSG00000131711	MAP1B	1.07058	0.000762773
ENSG00000185559	DLK1	7.41124	0.000801023
ENSG00000183798	EMILIN3	2.29876	0.000830552
ENSG00000165730	STOX1	1.96044	0.000884662
ENSG00000157542	KCNJ6	2.03077	0.000926771
ENSG00000154975	CA10	4.15423	0.0010116
ENSG00000069535	MAOB	2.17408	0.00112578
ENSG00000149927	DOC2A	1.62373	0.00118003
ENSG00000217236	SP9	2.49912	0.00118003
ENSG00000126259	KIRREL2	2.83438	0.00123475
ENSG00000171217	CLDN20	4.76278	0.00123475
ENSG00000196208	GREB1	1.35231	0.00123475
ENSG00000102230	PCYT1B	1.93951	0.0012544
ENSG00000161040	FBXL13	1.57909	0.00139716
ENSG00000198883	PNMA5	4.42116	0.00149153
ENSG00000161270	NPHS1	3.76147	0.00155034
ENSG00000019169	MARCO	1.66779	0.00161079
ENSG00000156076	WIF1	4.75484	0.0017271
ENSG00000149043	SYT8	2.38449	0.00174433
ENSG00000182348	ZNF804B	4.63655	0.00194115
ENSG00000134343	ANO3	3.58777	0.0020323
ENSG00000137142	IGFBPL1	1.92915	0.00203684
ENSG00000182272	B4GALNT4	2.07001	0.00206814
ENSG00000075340	ADD2	1.90231	0.00206814
ENSG00000165186	PTCHD1	2.40947	0.00213602
ENSG00000171551	ECEL1	2.50545	0.00219168
ENSG00000120057	SFRP5	3.56621	0.00240134
ENSG00000187268	FAM9C	5.36688	0.00269046
ENSG00000112530	PACRG	1.98555	0.00292882
ENSG00000169840	GSX1	8.23218	0.00292882
ENSG00000170835	CEL	2.69396	0.00294022
ENSG00000146469	VIP	3.04698	0.00297849
ENSG00000175877	TMEM270	3.06344	0.00297849
ENSG00000186895	FGF3	7.98508	0.00297849
ENSG00000137948	BRDT	5.13281	0.00297918
ENSG00000139292	LGR5	1.7943	0.00302505
ENSG00000205426	KRT81	2.33877	0.00322133
ENSG00000173698	ADGRG2	1.73231	0.00326327
ENSG00000148053	NTRK2	1.93823	0.00327402
ENSG00000122585	NPY	7.02136	0.00392104
ENSG00000174672	BRSK2	2.0038	0.00392104
ENSG00000170615	SLC26A5	3.35963	0.00394366
ENSG00000141314	RHBDL3	1.30446	0.00481805
ENSG00000186007	LEMD1	1.59963	0.0050402
ENSG00000073150	PANX2	1.20767	0.00507115
ENSG00000181773	GPR3	1.12104	0.00531537
ENSG00000196460	RFX8	1.11751	0.00550385
ENSG00000105877	DNAH11	1.65309	0.00558898
ENSG00000137261	KIAA0319	1.56436	0.0056202
ENSG00000186205	MTARC1	1.16831	0.00574933
ENSG00000188257	PLA2G2A	2.82255	0.00580021
ENSG00000151952	TMEM132D	4.65297	0.00647837
ENSG00000171557	FGG	4.53534	0.00648602
ENSG00000169213	RAB3B	1.5289	0.00658802
ENSG00000125816	NKX2.4	5.31337	0.00683831
ENSG00000276289	KCNE1B	1.5967	0.00684324
ENSG00000255690	TRIL	1.07951	0.00720798
ENSG00000165682	CLEC1B	1.97228	0.00723853
ENSG00000165568	AKR1E2	1.101	0.00745648
ENSG00000122824	NUDT10	1.53028	0.00761384
ENSG00000148704	VAX1	2.88593	0.00817096
ENSG00000107295	SH3GL2	2.43932	0.00817096
ENSG00000274286	ADRA2B	1.81654	0.00828689
ENSG00000158748	HTR6	1.62363	0.00882541
ENSG00000187527	ATP13A5	3.76935	0.0088328
ENSG00000109851	DBX1	5.63173	0.00917883
ENSG00000183908	LRRC55	1.91095	0.0094374
ENSG00000171560	FGA	4.18401	0.00946507
ENSG00000162344	FGF19	4.99028	0.00946507
ENSG00000259803	SLC22A31	1.69667	0.00954494
ENSG00000144481	TRPM8	1.83549	0.00972281
ENSG00000275591	XKR5	1.27625	0.00974745
ENSG00000173702	MUC13	2.82997	0.00974745
ENSG00000139438	FAM222A	1.21264	0.00987346
ENSG00000274183	H2AB1	3.18635	0.00993597
ENSG00000102290	PCDH11X	2.42482	0.00993597
ENSG00000108576	SLC6A4	2.24931	0.0101075
ENSG00000145721	LIX1	2.58514	0.0107
ENSG00000198756	COLGALT2	1.21876	0.0111281
ENSG00000056487	PHF21B	1.42154	0.0115193
ENSG00000095627	TDRD1	1.41363	0.011543
ENSG00000188385	JAKMIP3	1.49586	0.0118201
ENSG00000101204	CHRNA4	3.78552	0.0122217
ENSG00000069482	GAL	2.20785	0.0122461
ENSG00000164638	SLC29A4	1.25824	0.012261
ENSG00000198848	CES1	2.1842	0.0125818
ENSG00000155511	GRIA1	2.33728	0.013224
ENSG00000111846	GCNT2	1.07243	0.0132911
ENSG00000185842	DNAH14	1.18264	0.0136997
ENSG00000082556	OPRK1	2.90348	0.0137938
ENSG00000197345	MRPL21	1.01468	0.0138859
ENSG00000198768	APCDD1L	1.37946	0.0139036
ENSG00000243978	RTL9	2.18082	0.0140531
ENSG00000269964	MEI4	2.64558	0.0144671
ENSG00000132692	BCAN	2.31105	0.0145173
ENSG00000196104	SPOCK3	2.37138	0.0145173
ENSG00000109832	DDX25	2.4029	0.0145394
ENSG00000198774	RASSF9	1.26571	0.014656
ENSG00000176165	FOXG1	3.27157	0.0150149
ENSG00000160349	LCN1	2.10681	0.0150149
ENSG00000204767	INSYN2B	1.24881	0.0153005
ENSG00000177283	FZD8	1.03059	0.0160035
ENSG00000108176	DNAJC12	1.14024	0.0162085
ENSG00000135346	CGA	3.66974	0.0168475
ENSG00000135324	MRAP2	1.70227	0.0168845
ENSG00000185888	PRSS38	6.36483	0.017037
ENSG00000154917	RAB6B	1.22742	0.0170974
ENSG00000184486	POU3F2	2.17519	0.0173356
ENSG00000184956	MUC6	5.59566	0.0176137
ENSG00000166800	LDHAL6A	4.51844	0.0180091
ENSG00000134569	LRP4	1.28275	0.0180319
ENSG00000164418	GRIK2	1.32604	0.0182259
ENSG00000139200	PIANP	1.86596	0.0182351
ENSG00000173175	ADCY5	1.24801	0.0185486
ENSG00000080166	DCT	3.41522	0.0186137
ENSG00000131668	BARX1	1.15511	0.019229
ENSG00000178947	SMIM10L2A	1.22603	0.0196227
ENSG00000092621	PHGDH	1.01518	0.0196954
ENSG00000257017	HP	2.14454	0.0199442
ENSG00000180287	PLD5	2.94109	0.0199521
ENSG00000184937	WT1	2.28691	0.0200045
ENSG00000122733	PHF24	1.56685	0.0202817
ENSG00000114487	MORC1	3.66628	0.0203582
ENSG00000133124	IRS4	3.51775	0.0203826
ENSG00000167791	CABP2	5.79844	0.0207094
ENSG00000130822	PNCK	1.8493	0.0208127
ENSG00000104833	TUBB4A	1.41192	0.0208288
ENSG00000174460	ZCCHC12	1.8062	0.0208588
ENSG00000188620	HMX3	3.71658	0.0210397
ENSG00000183098	GPC6	1.14683	0.0212756
ENSG00000099769	IGFALS	3.24588	0.0215111
ENSG00000134376	CRB1	2.19168	0.0216147
ENSG00000033122	LRRC7	1.78356	0.0216147
ENSG00000182836	PLCXD3	2.23358	0.02171
ENSG00000267909	CCDC177	2.02242	0.023006
ENSG00000113722	CDX1	1.10055	0.02302
ENSG00000261949	GFY	4.09384	0.0231676
ENSG00000111783	RFX4	4.73309	0.0231911
ENSG00000150244	TRIM48	5.90548	0.0233453
ENSG00000198028	ZNF560	2.53034	0.0233453
ENSG00000176244	ACBD7	1.02575	0.0234376
ENSG00000140873	ADAMTS18	1.8768	0.0235128
ENSG00000114757	PEX5L	2.24548	0.0239928
ENSG00000130294	KIF1A	2.80929	0.0239928
ENSG00000167355	OR51B5	2.3506	0.024089
ENSG00000187773	DIPK1C	2.23527	0.0241502
ENSG00000152076	CCDC74B	1.03843	0.024308
ENSG00000101349	PAK5	2.83421	0.025841
ENSG00000145536	ADAMTS16	1.64828	0.0258982
ENSG00000186529	CYP4F3	1.73129	0.0262059
ENSG00000196660	SLC30A10	1.98142	0.0262338
ENSG00000187821	HELT	5.60534	0.0277069
ENSG00000068985	PAGE1	5.9235	0.0277489
ENSG00000188488	SERPINA5	1.93493	0.0286724
ENSG00000167281	RBFOX3	2.95003	0.0286724
ENSG00000185652	NTF3	1.32783	0.0290481
ENSG00000130720	FIBCD1	1.65286	0.0291131
ENSG00000160838	LRRC71	1.70502	0.0293956
ENSG00000128242	GAL3ST1	1.75755	0.0308491
ENSG00000165863	C10orf82	2.06623	0.0316874
ENSG00000164729	SLC35G3	3.19949	0.0317472
ENSG00000111981	ULBP1	1.37254	0.0317642
ENSG00000154118	JPH3	1.78195	0.0318265
ENSG00000008197	TFAP2D	4.32872	0.0319978
ENSG00000152822	GRM1	2.01092	0.0325909
ENSG00000169836	TACR3	4.08373	0.0326166
ENSG00000050030	NEXMIF	1.49561	0.0338172
ENSG00000143469	SYT14	1.85158	0.0342399
ENSG00000130876	SLC7A10	2.34028	0.0350419
ENSG00000183251	OR51B4	3.26346	0.0385408
ENSG00000184374	COLEC10	2.06597	0.0385686
ENSG00000138061	CYP1B1	1.17534	0.0388443
ENSG00000177414	UBE2U	2.66778	0.0390575
ENSG00000181291	TMEM132E	1.31155	0.0399397
ENSG00000185053	SGCZ	2.93325	0.0402
ENSG00000134160	TRPM1	2.38028	0.0402955
ENSG00000171435	KSR2	1.34928	0.0406033
ENSG00000115194	SLC30A3	1.87288	0.0406402
ENSG00000248405	PRR5.ARHGAP8	1.17692	0.0415486
ENSG00000158560	DYNC1I1	1.20386	0.0415761
ENSG00000083782	EPYC	2.17479	0.0422685
ENSG00000114790	ARHGEF26	1.30985	0.0430525
ENSG00000213424	KRT222	1.91033	0.0431037
ENSG00000019505	SYT13	1.94239	0.0431037
ENSG00000178222	RNF212	1.44474	0.0433001
ENSG00000198542	ITGBL1	1.29736	0.0433252
ENSG00000168875	SOX14	4.76433	0.044066
ENSG00000162444	RBP7	1.00491	0.0440993
ENSG00000106483	SFRP4	1.7314	0.0449426
ENSG00000177519	RPRM	2.22025	0.0449598
ENSG00000130032	PRRG3	1.316	0.0449598
ENSG00000170577	SIX2	1.19528	0.0449761
ENSG00000169760	NLGN1	1.18479	0.0454023
ENSG00000196139	AKR1C3	1.45796	0.04555
ENSG00000104321	TRPA1	1.41296	0.0457936
ENSG00000182601	HS3ST4	1.7098	0.0460096
ENSG00000171872	KLF17	1.70897	0.0469252
ENSG00000113525	IL5	2.39789	0.0469402
ENSG00000214376	VSTM5	1.14031	0.0472532
ENSG00000174326	SLC16A11	1.03193	0.0482009
ENSG00000151012	SLC7A11	1.13487	0.0485013
ENSG00000235711	ANKRD34C	2.53626	0.0486983
ENSG00000132702	HAPLN2	2.40612	0.0487361
ENSG00000240563	L1TD1	1.89718	0.0493624
ENSG00000075388	FGF4	4.24212	0.0493706
ENSG00000145198	VWA5B2	2.059	0.0496007
ENSG00000260001	TGFBR3L	1.18563	0.049743
ENSG00000100473	COCH	1.3682	0.0497771
ENSG00000188487	INSC	-4.72297	3.33003e-18
ENSG00000184530	C6orf58	-5.37488	2.11527e-17
ENSG00000170374	SP7	-7.59556	3.2944e-17
ENSG00000162078	ZG16B	-5.04083	3.88936e-17
ENSG00000100678	SLC8A3	-4.17714	4.48898e-17
ENSG00000103056	SMPD3	-3.43733	9.6182e-16
ENSG00000173868	PHOSPHO1	-3.9878	1.84471e-15
ENSG00000171714	ANO5	-4.00667	1.79634e-13
ENSG00000154143	PANX3	-10.4704	1.85032e-13
ENSG00000204248	COL11A2	-4.8894	4.38684e-13
ENSG00000162989	KCNJ3	-6.74155	2.30188e-12
ENSG00000161031	PGLYRP2	-3.3455	2.63122e-11
ENSG00000198573	SPANXC	-6.67748	5.18189e-09
ENSG00000178522	AMBN	-9.78089	1.59494e-08
ENSG00000144820	ADGRG7	-5.99364	2.82213e-08
ENSG00000189108	IL1RAPL2	-3.55327	3.32794e-08
ENSG00000146250	PRSS35	-3.36675	8.86283e-08
ENSG00000171195	MUC7	-7.05546	1.04039e-07
ENSG00000183160	TMEM119	-2.49336	1.04039e-07
ENSG00000049247	UTS2	-2.23939	1.66345e-07
ENSG00000085741	WNT11	-2.42626	2.01733e-07
ENSG00000100427	MLC1	-2.40362	2.43655e-07
ENSG00000163501	IHH	-3.2639	2.43655e-07
ENSG00000159763	PIP	-5.82335	2.43655e-07
ENSG00000126549	STATH	-6.00314	2.8988e-07
ENSG00000137674	MMP20	-4.5747	2.8988e-07
ENSG00000143127	ITGA10	-1.8203	3.00329e-07
ENSG00000240247	DEFA1B	-4.1296	7.27262e-07
ENSG00000206047	DEFA1	-3.59409	7.33788e-07
ENSG00000215187	FAM166B	-2.14345	8.26182e-07
ENSG00000198021	SPANXA1	-5.7306	8.26182e-07
ENSG00000165124	SVEP1	-2.00542	8.62308e-07
ENSG00000234224	TMEM229A	-5.81039	1.29826e-06
ENSG00000196406	SPANXD	-6.01591	1.86315e-06
ENSG00000152592	DMP1	-4.15639	1.86905e-06
ENSG00000155016	CYP2U1	-1.66616	1.86905e-06
ENSG00000203926	SPANXA2	-5.50745	2.35237e-06
ENSG00000119042	SATB2	-1.80785	3.2218e-06
ENSG00000137834	SMAD6	-1.52432	3.25159e-06
ENSG00000188992	LIPI	-6.54479	3.99606e-06
ENSG00000130528	HRC	-3.32679	4.70575e-06
ENSG00000164023	SGMS2	-1.42394	6.86397e-06
ENSG00000215203	GRXCR1	-6.52594	7.14511e-06
ENSG00000151117	TMEM86A	-1.00379	7.5914e-06
ENSG00000206013	IFITM5	-7.58492	7.87416e-06
ENSG00000227234	SPANXB1	-5.28415	9.35943e-06
ENSG00000147570	DNAJC5B	-2.36919	9.96973e-06
ENSG00000165794	SLC39A2	-2.06315	1.46829e-05
ENSG00000196376	SLC35F1	-2.1804	1.51915e-05
ENSG00000239839	DEFA3	-3.23379	1.64787e-05
ENSG00000197859	ADAMTSL2	-1.30721	1.69229e-05
ENSG00000115596	WNT6	-1.83007	2.60359e-05
ENSG00000156009	MAGEA8	-6.23099	3.2018e-05
ENSG00000183479	TREX2	-1.67896	8.07281e-05
ENSG00000187272	KRTAP9.8	-4.34233	8.07896e-05
ENSG00000094755	GABRP	-3.03446	9.54588e-05
ENSG00000186207	LCE5A	-2.68134	0.000106762
ENSG00000136110	CNMD	-5.28792	0.000107276
ENSG00000178772	CPN2	-2.31705	0.000110092
ENSG00000198488	B3GNT6	-2.78896	0.000110594
ENSG00000198948	MFAP3L	-1.40917	0.00012079
ENSG00000214929	SPATA31D1	-4.98356	0.00012079
ENSG00000187908	DMBT1	-3.21069	0.000136311
ENSG00000170558	CDH2	-2.25336	0.000136311
ENSG00000172602	RND1	-1.50375	0.000138534
ENSG00000134339	SAA2	-2.23171	0.000151391
ENSG00000110944	IL23A	-1.40209	0.000167743
ENSG00000185823	NPAP1	-3.84771	0.00019773
ENSG00000205642	VCX3B	-3.10399	0.000221281
ENSG00000187173	LCE2A	-3.14543	0.000226609
ENSG00000159398	CES5A	-2.87072	0.000243759
ENSG00000085563	ABCB1	-1.27331	0.000246732
ENSG00000170417	TMEM182	-1.10711	0.000250146
ENSG00000113100	CDH9	-3.99711	0.000302215
ENSG00000095739	BAMBI	-1.81711	0.000305252
ENSG00000136697	IL1F10	-2.16986	0.000311655
ENSG00000101134	DOK5	-1.6371	0.000431439
ENSG00000154997	SEPTIN14	-4.79564	0.000442144
ENSG00000174038	C9orf131	-2.68964	0.000483527
ENSG00000187223	LCE2D	-3.11792	0.000499132
ENSG00000178297	TMPRSS9	-2.46859	0.000518571
ENSG00000159871	LYPD5	-1.37495	0.000582948
ENSG00000225899	FRG2B	-2.93633	0.00058792
ENSG00000126752	SSX1	-5.1355	0.000621248
ENSG00000185634	SHC4	-1.63967	0.000621248
ENSG00000198300	PEG3	-1.65229	0.000621248
ENSG00000283227	SPRR5	-2.32605	0.000621248
ENSG00000170074	FAM153A	-1.9855	0.00063295
ENSG00000241595	KRTAP9.4	-4.0827	0.000691436
ENSG00000042832	TG	-1.31846	0.000691563
ENSG00000124391	IL17C	-2.1347	0.000705818
ENSG00000262165	AC233723.1	-1.33064	0.00071276
ENSG00000154188	ANGPT1	-1.46233	0.000822698
ENSG00000186335	SLC36A2	-3.89112	0.000874634
ENSG00000212724	KRTAP2.3	-2.29003	0.000889644
ENSG00000244617	ASPRV1	-1.88469	0.000929462
ENSG00000185966	LCE3E	-2.37003	0.00094408
ENSG00000134533	RERG	-1.39203	0.00102224
ENSG00000067445	TRO	-1.54868	0.00117064
ENSG00000188582	PAQR9	-3.01309	0.00123475
ENSG00000180767	CHST13	-1.36181	0.0012544
ENSG00000174145	NWD2	-2.0293	0.00129412
ENSG00000205863	C1QTNF9B	-2.87815	0.00137677
ENSG00000175175	PPM1E	-1.94584	0.00145793
ENSG00000235942	LCE6A	-3.02912	0.00158375
ENSG00000204363	SPANXN5	-3.39077	0.00167698
ENSG00000167914	GSDMA	-1.47145	0.00188969
ENSG00000005471	ABCB4	-1.17667	0.00206814
ENSG00000164796	CSMD3	-2.48111	0.00218109
ENSG00000176358	TAC4	-3.33126	0.00235141
ENSG00000169067	ACTBL2	-1.91276	0.00236089
ENSG00000073737	DHRS9	-1.40205	0.00252817
ENSG00000268104	SLC6A14	-1.96681	0.00264154
ENSG00000143631	FLG	-2.16906	0.00303923
ENSG00000197191	CYSRT1	-1.52825	0.00319093
ENSG00000127318	IL22	-2.13845	0.00328434
ENSG00000143195	ILDR2	-1.83498	0.00329919
ENSG00000105173	CCNE1	-1.03429	0.00345678
ENSG00000169436	COL22A1	-1.68386	0.00392104
ENSG00000175121	WFDC5	-1.67504	0.00392104
ENSG00000197408	CYP2B6	-2.97622	0.00394366
ENSG00000243284	VSIG8	-1.72867	0.00405402
ENSG00000204021	LIPK	-1.74254	0.00431371
ENSG00000186487	MYT1L	-2.28628	0.00431467
ENSG00000084110	HAL	-1.41943	0.00455807
ENSG00000182600	SNORC	-1.23322	0.00459604
ENSG00000160801	PTH1R	-1.31925	0.00481805
ENSG00000121068	TBX2	-1.00023	0.00481805
ENSG00000285946	AL162596.1	-3.25501	0.00484148
ENSG00000254245	PCDHGA3	-1.5045	0.00495651
ENSG00000124469	CEACAM8	-2.11953	0.00535717
ENSG00000152578	GRIA4	-2.96473	0.0053657
ENSG00000165583	SSX5	-4.44751	0.00548384
ENSG00000167767	KRT80	-1.35044	0.00566328
ENSG00000101074	R3HDML	-3.16678	0.00569188
ENSG00000109738	GLRB	-1.56391	0.00579383
ENSG00000086696	HSD17B2	-1.46799	0.00580021
ENSG00000178795	GDPD4	-2.44139	0.00580021
ENSG00000118520	ARG1	-2.25491	0.00593519
ENSG00000197410	DCHS2	-1.49662	0.00680352
ENSG00000165799	RNASE7	-1.55631	0.00696246
ENSG00000137571	SLCO5A1	-1.15913	0.00720798
ENSG00000182168	UNC5C	-1.35509	0.00761527
ENSG00000198822	GRM3	-3.21515	0.0076876
ENSG00000164708	PGAM2	-1.59748	0.0076876
ENSG00000166396	SERPINB7	-1.44395	0.00824007
ENSG00000168913	ENHO	-2.09431	0.00860397
ENSG00000159516	SPRR2G	-1.9929	0.0086325
ENSG00000120693	SMAD9	-1.04551	0.00910289
ENSG00000179477	ALOX12B	-1.7288	0.0091199
ENSG00000108244	KRT23	-1.54376	0.00917883
ENSG00000100867	DHRS2	-1.43183	0.00946507
ENSG00000268447	SSX2B	-4.88783	0.00946507
ENSG00000169035	KLK7	-1.73562	0.00947401
ENSG00000124143	ARHGAP40	-1.27067	0.00965367
ENSG00000187180	LCE2C	-2.49968	0.0101075
ENSG00000135100	HNF1A	-3.18149	0.0109699
ENSG00000171360	KRT38	-2.93789	0.0111273
ENSG00000181652	ATG9B	-1.39345	0.0121068
ENSG00000131737	KRT34	-1.57756	0.0122217
ENSG00000178394	HTR1A	-3.68425	0.0122217
ENSG00000255501	CARD18	-1.90028	0.0124501
ENSG00000108309	RUNDC3A	-1.26184	0.0124837
ENSG00000189051	RNF222	-1.57805	0.0126591
ENSG00000205409	OR52E6	-2.52669	0.0132911
ENSG00000213416	KRTAP4.12	-2.86437	0.0138213
ENSG00000080618	CPB2	-2.47521	0.014414
ENSG00000184254	ALDH1A3	-1.15937	0.0144671
ENSG00000127831	VIL1	-2.43349	0.0145394
ENSG00000158786	PLA2G2F	-1.72189	0.0150149
ENSG00000204880	KRTAP4.8	-2.88696	0.0150166
ENSG00000158639	PAGE5	-3.98088	0.0164922
ENSG00000197915	HRNR	-3.04247	0.0165093
ENSG00000131037	EPS8L1	-1.03338	0.0166909
ENSG00000126337	KRT36	-1.42539	0.0178371
ENSG00000143520	FLG2	-2.4775	0.0179175
ENSG00000170054	SERPINA9	-1.89558	0.0183487
ENSG00000133321	PLAAT4	-1.08999	0.018985
ENSG00000169059	VCX3A	-2.80148	0.019229
ENSG00000139287	TPH2	-1.97458	0.0196954
ENSG00000186844	LCE1A	-2.43549	0.0201467
ENSG00000171401	KRT13	-1.98278	0.0201766
ENSG00000187690	EZHIP	-2.18084	0.0205088
ENSG00000111780	AL021546.1	-2.49429	0.0207397
ENSG00000173239	LIPM	-1.91552	0.0208127
ENSG00000244094	SPRR2F	-1.88783	0.0210397
ENSG00000108823	SGCA	-1.68005	0.0210616
ENSG00000183795	BPY2B	-2.84943	0.021501
ENSG00000162670	BRINP3	-3.41724	0.0216147
ENSG00000183760	ACP7	-1.54135	0.02171
ENSG00000131771	PPP1R1B	-2.42562	0.0220884
ENSG00000283378	CNTNAP3C	-1.11173	0.0222723
ENSG00000007216	SLC13A2	-2.4503	0.0223762
ENSG00000159455	LCE2B	-2.56742	0.0231545
ENSG00000196734	LCE1B	-2.13882	0.0231617
ENSG00000125084	WNT1	-2.11077	0.0232862
ENSG00000108813	DLX4	-1.16534	0.0233453
ENSG00000214711	CAPN14	-1.43714	0.0241502
ENSG00000100170	SLC5A1	-1.54408	0.024308
ENSG00000109576	AADAT	-1.19933	0.0251719
ENSG00000163221	S100A12	-1.39841	0.0274773
ENSG00000179431	FJX1	-1.09433	0.0283882
ENSG00000124107	SLPI	-1.18074	0.0283882
ENSG00000140795	MYLK3	-1.11812	0.0299208
ENSG00000243910	TUBA4B	-1.25318	0.030321
ENSG00000169397	RNASE3	-1.4315	0.0309782
ENSG00000234068	PAGE2	-3.96649	0.0313444
ENSG00000105427	CNFN	-1.47567	0.0313662
ENSG00000180777	ANKRD30B	-2.28351	0.0330097
ENSG00000163218	PGLYRP4	-1.33478	0.0334953
ENSG00000167755	KLK6	-1.5774	0.0345309
ENSG00000163285	GABRG1	-2.85162	0.0363173
ENSG00000129151	BBOX1	-1.28203	0.0366024
ENSG00000177504	VCX2	-2.18091	0.0383126
ENSG00000135046	ANXA1	-1.02262	0.03914
ENSG00000197084	LCE1C	-1.75639	0.0394045
ENSG00000204279	PAGE3	-3.92407	0.0394181
ENSG00000276085	CCL3L1	-1.17653	0.0402955
ENSG00000154162	CDH12	-2.47268	0.0406402
ENSG00000176782	DEFB104A	-2.44636	0.0409072
ENSG00000204449	TRIM49C	-2.89771	0.0417486
ENSG00000164821	DEFA4	-2.15538	0.0417486
ENSG00000188581	KRTAP1.1	-2.06508	0.041749
ENSG00000204538	PSORS1C2	-2.18231	0.041839
ENSG00000166589	CDH16	-1.94207	0.0433252
ENSG00000185974	GRK1	-2.31504	0.0434968
ENSG00000215174	NLRP2B	-2.00603	0.0449034
ENSG00000166670	MMP10	-1.45565	0.0449034
ENSG00000134548	SPX	-1.67809	0.0449349
ENSG00000137878	GCOM1	-1.06453	0.0449598
ENSG00000139985	ADAM21	-1.52623	0.0449598
ENSG00000070019	GUCY2C	-1.56224	0.0457936
ENSG00000134827	TCN1	-1.62019	0.0463114
ENSG00000172016	REG3A	-2.99326	0.0466749
ENSG00000226372	DCAF8L1	-2.67681	0.0469705
ENSG00000168594	ADAM29	-2.04188	0.0472532
ENSG00000110195	FOLR1	-1.99692	0.0487361

## Sheet: Suppl. Table S7
Supplementary Table S7: Differentially expressed non-coding genes in LNM-positive compared to LNM-negative tumours (FDR ≤ 0.05; |log2FC| ≥ 1)
Ensembl ID	gene	log2FC	FDR
ENSG00000242512	LINC01206	5.84274	8.86283e-08
ENSG00000249628	LINC00942	3.49107	7.6761e-05
ENSG00000242808	SOX2.OT	2.54937	0.000136311
ENSG00000237153	AL162725.2	2.90739	0.000246732
ENSG00000255650	FAM222A.AS1	3.24188	0.000552746
ENSG00000266573	AC018697.1	5.01495	0.00067484
ENSG00000256001	AC079949.1	1.9876	0.000781824
ENSG00000229335	DANT1	4.97051	0.00149153
ENSG00000229308	AC010737.1	2.51289	0.00178078
ENSG00000230257	NFE4	2.99618	0.00219418
ENSG00000285887	AL009176.1	2.14235	0.00275026
ENSG00000224853	LINC00393	3.54628	0.00305089
ENSG00000233251	AC007743.1	1.93222	0.00452403
ENSG00000232973	CYP1B1.AS1	1.41465	0.00512144
ENSG00000261426	AC144833.1	4.24729	0.00565466
ENSG00000237009	GLIS3.AS1	3.47317	0.00579383
ENSG00000264769	AC145207.8	2.56536	0.00590839
ENSG00000233639	PANTR1	2.54211	0.00592748
ENSG00000222032	AC112721.2	1.30959	0.00624794
ENSG00000277223	AC090116.1	2.53656	0.00628031
ENSG00000261122	LINC02167	5.10675	0.00896586
ENSG00000275898	AC125603.4	2.1315	0.00970904
ENSG00000225826	LINC00626	3.43267	0.0102222
ENSG00000266850	AC090912.2	1.46131	0.0117842
ENSG00000243004	AC005062.1	1.91086	0.0135054
ENSG00000224132	AC112715.1	1.6102	0.0136233
ENSG00000227954	TARID	3.44019	0.0136635
ENSG00000254575	AC022039.1	6.40162	0.0137938
ENSG00000250218	ALDH1L1.AS1	3.19445	0.0148272
ENSG00000278071	AL161669.3	1.51175	0.0150171
ENSG00000260172	LINC01413	3.95629	0.0160243
ENSG00000259458	AC100839.1	2.65869	0.016283
ENSG00000287335	AL139351.3	1.04612	0.0168845
ENSG00000243144	AC079760.2	1.6822	0.016925
ENSG00000261039	LINC02544	1.72124	0.017037
ENSG00000205396	LINC00661	4.31686	0.017037
ENSG00000250033	SLC7A11.AS1	3.30346	0.0175061
ENSG00000273312	AL121749.1	2.19913	0.0182259
ENSG00000286924	AL139815.1	2.04464	0.0192122
ENSG00000285973	AC063960.2	3.41907	0.0202817
ENSG00000254417	LINC02584	2.11774	0.0208127
ENSG00000287059	AC090004.2	2.27467	0.0214569
ENSG00000238755	LINC02006	2.08244	0.0222723
ENSG00000272620	AFAP1.AS1	2.25631	0.0222723
ENSG00000285519	AC104781.1	4.12682	0.0239794
ENSG00000228100	LINC01820	4.06986	0.0239928
ENSG00000227098	AC073636.1	2.22987	0.0245838
ENSG00000259755	AC090907.2	1.22633	0.0245838
ENSG00000248738	AC037441.1	3.22894	0.0258982
ENSG00000229558	SACS.AS1	4.37732	0.0258982
ENSG00000262003	AC087392.1	1.46823	0.0263583
ENSG00000267761	MIR4527HG	4.25298	0.0274741
ENSG00000249346	LINC01016	4.88579	0.0278667
ENSG00000226869	LHFPL3.AS1	2.31911	0.0283121
ENSG00000275038	AC091980.2	3.95938	0.0293956
ENSG00000259712	AC023906.5	1.50148	0.029878
ENSG00000266830	AC061975.6	4.74217	0.0301664
ENSG00000261082	LINC01228	3.73621	0.0309456
ENSG00000237863	AL035425.2	3.34714	0.0317378
ENSG00000253741	LNCOC1	1.08059	0.0318746
ENSG00000214999	AC129492.1	1.09889	0.0319978
ENSG00000257265	AC123905.1	3.02517	0.0329991
ENSG00000222022	AC112721.1	1.15101	0.0346541
ENSG00000205622	AP001042.1	1.62104	0.0350419
ENSG00000214919	AC104472.1	2.38393	0.0368511
ENSG00000259783	LINC02259	1.58236	0.0379402
ENSG00000233920	AL162595.2	2.29494	0.0385408
ENSG00000236724	AL137071.1	3.89816	0.0412549
ENSG00000237529	AL137847.2	1.53858	0.0415761
ENSG00000254340	AC022784.5	1.06331	0.0417486
ENSG00000257454	AC025575.1	2.45598	0.0425448
ENSG00000231764	DLX6.AS1	1.63433	0.0429319
ENSG00000287189	AL121956.6	2.76755	0.0430525
ENSG00000223813	AC007255.1	1.22359	0.0442712
ENSG00000237015	AL031186.1	1.74264	0.0446857
ENSG00000279317	AC006994.1	1.51935	0.0457936
ENSG00000287591	AL360169.3	2.02507	0.0457936
ENSG00000259495	AC016705.2	2.02484	0.0472532
ENSG00000261409	AL035425.4	3.26382	0.0474007
ENSG00000250891	LINC02208	2.06467	0.048839
ENSG00000187600	LINC02583	4.29453	0.048839
ENSG00000234597	AC010096.1	1.74213	0.0495114
ENSG00000288108	AC126768.3	1.8261	0.0497326
ENSG00000225953	SATB2.AS1	-2.91879	5.65374e-12
ENSG00000253980	AC010609.1	-7.63132	1.63903e-08
ENSG00000285960	AC005100.2	-7.60256	1.75198e-08
ENSG00000232560	LINC01549	-4.71743	1.7496e-07
ENSG00000287530	AL445985.2	-4.03476	2.46816e-07
ENSG00000253877	LINC01608	-4.04601	2.8988e-07
ENSG00000285081	AC004593.1	-3.25928	8.26182e-07
ENSG00000229195	AC009495.1	-2.34063	2.35237e-06
ENSG00000285543	AC022168.1	-5.02927	5.33153e-06
ENSG00000232896	AL592463.1	-5.28762	1.30183e-05
ENSG00000229205	LINC00200	-3.28992	1.30984e-05
ENSG00000232411	AC009495.2	-2.01566	1.51915e-05
ENSG00000253661	ZFHX4.AS1	-3.23589	2.45524e-05
ENSG00000286625	AC113370.1	-4.24925	5.176e-05
ENSG00000265313	LINC01476	-2.46279	7.3772e-05
ENSG00000225792	AC004540.2	-2.44265	8.68009e-05
ENSG00000287289	AP000428.2	-5.47944	0.000113136
ENSG00000250250	AC010638.1	-4.74066	0.000167605
ENSG00000230010	AL049646.1	-4.05405	0.000221299
ENSG00000286541	AC105941.1	-4.37941	0.000431439
ENSG00000287084	AL355337.1	-4.91392	0.000526852
ENSG00000267462	AC090377.1	-1.73221	0.00054475
ENSG00000269826	AC092327.2	-2.85998	0.000551817
ENSG00000236653	LINC01923	-4.88228	0.00058792
ENSG00000285954	AC119428.2	-2.47824	0.000598081
ENSG00000259153	AC004816.1	-1.12426	0.000621248
ENSG00000234551	LINC01309	-3.69423	0.000686507
ENSG00000248605	AC022140.1	-4.34537	0.000761986
ENSG00000250497	AC007126.1	-2.65589	0.00082954
ENSG00000248943	AC140125.1	-4.4663	0.000938688
ENSG00000233056	ERVH48.1	-2.63398	0.00101736
ENSG00000259434	AC068875.1	-3.9515	0.00117207
ENSG00000253474	AC044893.1	-3.80318	0.00145591
ENSG00000257747	LINC02426	-4.02622	0.00146009
ENSG00000266357	LINC02074	-3.20003	0.00148411
ENSG00000250992	AC139491.3	-4.05215	0.00178078
ENSG00000267448	AC010649.1	-3.84437	0.00178078
ENSG00000259639	AC021351.1	-4.02761	0.00190099
ENSG00000287412	AP001591.1	-4.51155	0.00200169
ENSG00000228826	AL592494.1	-2.39433	0.00213602
ENSG00000241280	AC106712.2	-1.83038	0.00219168
ENSG00000268601	AC115522.1	-1.24937	0.00219418
ENSG00000237166	LINC01792	-1.93507	0.00252817
ENSG00000234384	LINC01049	-3.64109	0.00256271
ENSG00000237250	AL359924.1	-2.51467	0.00297849
ENSG00000253549	CA3.AS1	-1.15072	0.00329919
ENSG00000259221	AC023905.1	-3.3444	0.00329919
ENSG00000253207	AC103993.1	-4.18523	0.00387494
ENSG00000269495	AC011483.2	-2.36358	0.00393221
ENSG00000250266	LINC01612	-3.15513	0.00452408
ENSG00000256699	TMEM132D.AS2	-3.36043	0.00459254
ENSG00000232679	LINC01705	-1.29997	0.00465271
ENSG00000228951	LINC02677	-1.89688	0.0050402
ENSG00000271709	AC017033.1	-2.26771	0.00512144
ENSG00000260239	LINC02533	-1.97762	0.00538013
ENSG00000254561	AP003393.1	-2.19016	0.00568286
ENSG00000245832	MIR4300HG	-2.30117	0.00740383
ENSG00000168367	LINC00917	-2.76299	0.00766335
ENSG00000287819	AC055788.2	-3.75281	0.0079388
ENSG00000247345	AC092343.1	-2.16467	0.00817096
ENSG00000233410	LINC01222	-3.30534	0.00893016
ENSG00000287962	AC116534.1	-3.63166	0.00936495
ENSG00000258471	AL161668.3	-1.16697	0.0095731
ENSG00000285671	AL139405.2	-2.80444	0.00993597
ENSG00000226906	TTTY4	-3.15213	0.010468
ENSG00000226397	C12orf77	-1.96821	0.0105365
ENSG00000285811	AL355677.1	-3.41212	0.0109874
ENSG00000250284	AC109439.1	-3.7143	0.0111281
ENSG00000197462	AC003975.1	-3.69592	0.0115193
ENSG00000253314	LINC00293	-2.47429	0.0125818
ENSG00000248461	LINC02119	-2.46795	0.0140531
ENSG00000235431	AC010991.1	-4.23855	0.0151849
ENSG00000286554	AC021451.3	-2.70128	0.0169795
ENSG00000288016	AL162493.1	-1.71024	0.0183487
ENSG00000227619	AL391056.1	-1.31489	0.0213885
ENSG00000255644	AC010185.1	-2.29533	0.0219076
ENSG00000261346	AC116348.5	-1.57701	0.0254284
ENSG00000228824	MIR4500HG	-2.85107	0.0261787
ENSG00000226708	AC073409.1	-2.98396	0.0267635
ENSG00000268460	AC006262.1	-1.19846	0.0273949
ENSG00000287900	AC061961.1	-2.99861	0.0279838
ENSG00000187185	AC092118.1	-1.01867	0.0286594
ENSG00000285789	AL162717.1	-3.30296	0.0289408
ENSG00000285486	AC003043.3	-1.75693	0.0291316
ENSG00000237259	AL049646.2	-3.00129	0.0295896
ENSG00000260913	LINC01254	-1.33993	0.0299515
ENSG00000232667	AC004862.1	-2.93772	0.030321
ENSG00000253301	LINC01606	-3.06556	0.0303922
ENSG00000287027	AC004464.1	-2.4119	0.0303934
ENSG00000286385	AL445255.1	-3.35263	0.0313105
ENSG00000254518	LINC02750	-3.28885	0.0318328
ENSG00000238178	AC078993.1	-2.6039	0.0352156
ENSG00000287409	AC004936.1	-3.31903	0.0363876
ENSG00000235412	TTTY4B	-3.22323	0.0374486
ENSG00000288321	AC079772.1	-3.0636	0.0385408
ENSG00000283400	AL807740.1	-2.78308	0.0399397
ENSG00000227685	LINC02088	-2.81249	0.0406502
ENSG00000235357	LINC01621	-2.21179	0.0417486
ENSG00000258918	AL355922.4	-1.42427	0.0429168
ENSG00000258827	AL079304.1	-1.85524	0.0442712
ENSG00000287217	AL355538.2	-2.11963	0.0443936
ENSG00000267922	AC007785.1	-1.475	0.0449761
ENSG00000228296	TTTY4C	-3.00105	0.0466032
ENSG00000259280	AC018563.2	-1.65799	0.0480771
ENSG00000261642	AL713866.1	-2.87674	0.0483533
ENSG00000286698	AC027612.5	-2.07296	0.048839
ENSG00000248975	AL133372.2	-2.34473	0.0496007

## Sheet: Suppl. Table S8
Supplementary Table S8: Common deregulated genes in LNM and LNM-positive tumours (FDR ≤ 0.05; |log2FC| ≥ 1)
Ensemble ID	gene	Metastasis		LNpos
		log2FC	FDR	log2FC	FDR
ENSG00000257747	LINC02426	-4.77565	1.87335e-07	-4.02622	0.00146009
ENSG00000173868	PHOSPHO1	-1.53133	0.000294007	-3.9878	1.84471e-15
ENSG00000103056	SMPD3	1.24034	0.00548683	-3.43733	9.6182e-16
ENSG00000162670	BRINP3	2.42415	0.0488301	-3.41724	0.0216147
ENSG00000146250	PRSS35	1.16497	0.0414006	-3.36675	8.86283e-08
ENSG00000286385	AL445255.1	-1.89196	0.0130432	-3.35263	0.0313105
ENSG00000266357	LINC02074	-2.22185	0.0386558	-3.20003	0.00148411
ENSG00000152578	GRIA4	3.41638	1.46289e-06	-2.96473	0.0053657
ENSG00000213416	KRTAP4.12	2.61245	0.0100248	-2.86437	0.0138213
ENSG00000183160	TMEM119	2.00389	8.23072e-06	-2.49336	1.04039e-07
ENSG00000100427	MLC1	1.14061	0.00507592	-2.40362	2.43655e-07
ENSG00000228826	AL592494.1	1.47883	0.0109367	-2.39433	0.00213602
ENSG00000185966	LCE3E	-3.06829	0.00143345	-2.37003	0.00094408
ENSG00000147570	DNAJC5B	1.47736	0.000561298	-2.36919	9.96973e-06
ENSG00000283227	SPRR5	-2.44516	0.0226755	-2.32605	0.000621248
ENSG00000204538	PSORS1C2	-1.70341	0.0180718	-2.18231	0.041839
ENSG00000136697	IL1F10	-2.75863	0.000294007	-2.16986	0.000311655
ENSG00000124391	IL17C	-1.98284	0.00147736	-2.1347	0.000705818
ENSG00000125084	WNT1	1.76742	0.0235584	-2.11077	0.0232862
ENSG00000165794	SLC39A2	-1.76282	0.0156715	-2.06315	1.46829e-05
ENSG00000159516	SPRR2G	-3.18925	0.00334273	-1.9929	0.0086325
ENSG00000170074	FAM153A	1.81942	0.00633422	-1.9855	0.00063295
ENSG00000171401	KRT13	-2.93748	0.0100482	-1.98278	0.0201766
ENSG00000139287	TPH2	-2.41973	0.0127346	-1.97458	0.0196954
ENSG00000226397	C12orf77	1.69157	0.0178125	-1.96821	0.0105365
ENSG00000166589	CDH16	-1.31651	0.0442824	-1.94207	0.0433252
ENSG00000237166	LINC01792	-1.50827	0.0310952	-1.93507	0.00252817
ENSG00000244094	SPRR2F	-4.30737	1.36714e-06	-1.88783	0.0210397
ENSG00000179477	ALOX12B	-1.68642	0.0139758	-1.7288	0.0091199
ENSG00000158786	PLA2G2F	-2.9018	8.9554e-05	-1.72189	0.0150149
ENSG00000183479	TREX2	-1.17421	0.0111345	-1.67896	8.07281e-05
ENSG00000175121	WFDC5	-2.50974	0.00239298	-1.67504	0.00392104
ENSG00000198300	PEG3	1.12978	0.00311965	-1.65229	0.000621248
ENSG00000189051	RNF222	-1.87444	0.010809	-1.57805	0.0126591
ENSG00000131737	KRT34	-1.49778	0.0361864	-1.57756	0.0122217
ENSG00000261346	AC116348.5	1.35779	0.029711	-1.57701	0.0254284
ENSG00000165799	RNASE7	-1.83191	0.0053076	-1.55631	0.00696246
ENSG00000183760	ACP7	-1.71237	0.0337558	-1.54135	0.02171
ENSG00000197191	CYSRT1	-1.5936	0.00865397	-1.52825	0.00319093
ENSG00000172602	RND1	-1.12712	0.0342705	-1.50375	0.000138534
ENSG00000105427	CNFN	-2.2569	0.00957998	-1.47567	0.0313662
ENSG00000267922	AC007785.1	-1.08142	0.0353663	-1.475	0.0449761
ENSG00000166396	SERPINB7	-3.1533	8.92726e-05	-1.44395	0.00824007
ENSG00000126337	KRT36	2.24267	1.91374e-05	-1.42539	0.0178371
ENSG00000110944	IL23A	-1.33508	0.00396408	-1.40209	0.000167743
ENSG00000163221	S100A12	-2.06611	0.00298089	-1.39841	0.0274773
ENSG00000134533	RERG	1.04722	0.00413146	-1.39203	0.00102224
ENSG00000159871	LYPD5	-1.35583	0.00235915	-1.37495	0.000582948
ENSG00000182168	UNC5C	1.21316	0.000750038	-1.35509	0.00761527
ENSG00000167767	KRT80	-1.73366	0.0410728	-1.35044	0.00566328
ENSG00000163218	PGLYRP4	-2.39085	0.00390094	-1.33478	0.0334953
ENSG00000232679	LINC01705	-1.87309	0.0239328	-1.29997	0.00465271
ENSG00000085563	ABCB1	1.33895	2.98583e-05	-1.27331	0.000246732
ENSG00000268601	AC115522.1	-1.08201	0.012371	-1.24937	0.00219418
ENSG00000268460	AC006262.1	-1.15637	0.00894583	-1.19846	0.0273949
ENSG00000124107	SLPI	-1.6392	0.0129536	-1.18074	0.0283882
ENSG00000005471	ABCB4	1.5511	8.25828e-05	-1.17667	0.00206814
ENSG00000258471	AL161668.3	-1.29424	0.0333773	-1.16697	0.0095731
ENSG00000135046	ANXA1	-1.19988	0.0253274	-1.02262	0.03914
ENSG00000162444	RBP7	1.10862	0.00925772	1.00491	0.0440993
ENSG00000174326	SLC16A11	1.01834	0.0413618	1.03193	0.0482009
ENSG00000214999	AC129492.1	1.1346	0.00410085	1.09889	0.0319978
ENSG00000131668	BARX1	-1.28998	0.0023036	1.15511	0.019229
ENSG00000138061	CYP1B1	2.18368	1.84164e-05	1.17534	0.0388443
ENSG00000248405	PRR5.ARHGAP8	-1.32452	0.0176475	1.17692	0.0415486
ENSG00000173175	ADCY5	1.58343	0.0102	1.24801	0.0185486
ENSG00000198542	ITGBL1	1.95009	0.0238694	1.29736	0.0433252
ENSG00000181291	TMEM132E	1.0801	0.00479674	1.31155	0.0399397
ENSG00000100473	COCH	1.88347	5.29639e-07	1.3682	0.0497771
ENSG00000104833	TUBB4A	1.18987	0.00120966	1.41192	0.0208288
ENSG00000050030	NEXMIF	2.12128	5.56951e-06	1.49561	0.0338172
ENSG00000186007	LEMD1	-1.37287	0.0031815	1.59963	0.0050402
ENSG00000205622	AP001042.1	-1.07109	0.000283443	1.62104	0.0350419
ENSG00000158748	HTR6	1.84066	0.00404104	1.62363	0.00882541
ENSG00000166582	CENPV	1.00704	0.00150064	1.67029	3.25159e-06
ENSG00000259803	SLC22A31	1.25557	0.000552628	1.69667	0.00954494
ENSG00000115138	POMC	1.11307	0.000388134	1.71547	0.000491664
ENSG00000261039	LINC02544	2.01281	0.00625759	1.72124	0.017037
ENSG00000186529	CYP4F3	-1.65807	0.00126708	1.73129	0.0262059
ENSG00000106483	SFRP4	3.3604	0.00277333	1.7314	0.0449426
ENSG00000173698	ADGRG2	2.88067	6.5848e-09	1.73231	0.00326327
ENSG00000240563	L1TD1	1.14879	0.01747	1.89718	0.0493624
ENSG00000137142	IGFBPL1	1.30769	0.0268047	1.92915	0.00203684
ENSG00000188488	SERPINA5	1.69316	0.0319025	1.93493	0.0286724
ENSG00000256001	AC079949.1	-1.37012	0.0277418	1.9876	0.000781824
ENSG00000267909	CCDC177	-1.1071	0.0266011	2.02242	0.023006
ENSG00000257017	HP	1.96201	0.00102995	2.14454	0.0199442
ENSG00000069535	MAOB	1.04068	0.0486234	2.17408	0.00112578
ENSG00000083782	EPYC	2.96366	0.00611535	2.17479	0.0422685
ENSG00000182836	PLCXD3	4.20892	9.73233e-07	2.23358	0.02171
ENSG00000272620	AFAP1.AS1	-1.4539	0.00134733	2.25631	0.0222723
ENSG00000130876	SLC7A10	2.06277	0.0130345	2.34028	0.0350419
ENSG00000102290	PCDH11X	2.67245	1.45639e-08	2.42482	0.00993597
ENSG00000242265	PEG10	1.05991	0.0119815	2.49537	0.000221299
ENSG00000145721	LIX1	1.7144	0.00078114	2.58514	0.0107
ENSG00000188257	PLA2G2A	3.34234	0.00210546	2.82255	0.00580021
ENSG00000126259	KIRREL2	1.36798	0.00667432	2.83438	0.00123475
ENSG00000180287	PLD5	1.72853	0.0413801	2.94109	0.0199521
ENSG00000121570	DPPA4	1.61515	0.00322558	3.15142	0.00067484
ENSG00000176165	FOXG1	3.3549	9.75802e-05	3.27157	0.0150149
ENSG00000133169	BEX1	1.27979	0.0207397	3.39658	0.000211136
ENSG00000163273	NPPC	1.87405	0.0114744	3.7415	2.91338e-05
ENSG00000161270	NPHS1	2.38634	0.0329562	3.76147	0.00155034
ENSG00000260172	LINC01413	2.29478	0.0221353	3.95629	0.0160243
ENSG00000171951	SCG2	1.28439	0.047755	4.23484	2.43655e-07
ENSG00000182348	ZNF804B	2.13877	0.047332	4.63655	0.00194115
ENSG00000162344	FGF19	-1.72792	0.0248479	4.99028	0.00946507
ENSG00000133636	NTS	2.47057	0.00515876	5.23889	1.51915e-05
ENSG00000182256	GABRG3	1.79941	0.019939	5.59857	1.06782e-05

## Sheet: Suppl. Table S9
Supplementary Table S9: Genes with significant isoform switches in matched LNM compared to primary OSCC (q-value ≤ 0.05)
gene_name	gene_switch_q_value	combined DIF
WNT5A	1.53771e-11	0.309695
MYL6	5.56438e-08	0.276591
NCOA4	2.3866e-07	0.257058
CYB561A3	3.85077e-07	0.390892
KEAP1	8.46595e-07	0.218233
NFKBIZ	8.6106e-07	0.232702
RASSF5	1.26871e-06	0.318074
CHMP7	1.61039e-06	0.406784
PTPN6	1.99834e-06	0.285038
USO1	2.19246e-06	0.247192
RNGTT	2.41684e-06	0.256796
NF2	2.76929e-06	0.314577
ARHGEF3	3.01536e-06	0.301053
PLB1	4.93224e-06	0.265716
OLFM2	1.48591e-05	0.502346
PTK2B	1.81029e-05	0.289594
CMC1	1.96625e-05	0.241197
PLCD1	2.02573e-05	0.278843
TFEC	2.29594e-05	0.425848
ATP6V1C1	2.89706e-05	0.209842
UAP1	3.34813e-05	0.368918
CHI3L2	4.05965e-05	0.496125
MGAT5	9.49047e-05	0.23514
CXCL12	0.000101015	0.236186
PRKACB	0.00011367	0.355181
FAM72A	0.000114748	0.151233
MYO18A	0.000140289	0.124697
EGFLAM	0.000143711	0.449394
SH2D3C	0.000164153	0.285172
SEPTIN9	0.000167471	0.287002
RORC	0.000167974	0.700063
SEMA4A	0.000208285	0.423333
TAPBP	0.000334427	0.437296
TBC1D14	0.000525227	0.243695
FGD3	0.000540843	0.113019
FCMR	0.000687149	0.156293
SLC44A2	0.000731465	0.343985
CRYM-AS1	0.000984966	0.245682
STAC3	0.00106292	0.743447
DBNDD1	0.00114882	0.298316
SNAP29	0.00119627	0.22717
RASGRP3	0.00141412	0.137353
LYPD6B	0.00151238	0.461685
PLOD2	0.00171957	0.279053
SNX10	0.00183541	0.129522
EDARADD	0.0021038	0.246994
SLC25A25	0.00233441	0.228025
FBXL16	0.00253035	0.197944
SLK	0.0025686	0.261937
PAX9	0.00297715	0.254376
FURIN	0.00306644	0.239661
CRTAM	0.0036026	0.132977
TPTE2P5	0.00388024	0.131562
FAM110A	0.00406918	0.318439
KCNN3	0.00407181	0.195819
FGFR2	0.00424976	0.104458
CENPP	0.00435785	0.205348
U2AF1	0.00456301	0.218451
SLC9A3	0.00499425	0.342721
CDKN2C	0.00529495	0.251057
TAOK3	0.00530865	0.115608
TMEM254	0.00555579	0.263935
TMEM79	0.00583306	0.168747
VGLL4	0.0066413	0.250239
UGT1A10	0.00729175	0.327854
EPHB1	0.00776483	0.334606
FLNC	0.0078588	0.18844
PLA2G4B	0.00790773	0.192175
KCTD1	0.00797474	0.121859
TSSC2	0.00874264	0.177158
SYNPO2	0.00876475	0.33192
SNX29P2	0.00927995	0.237446
MAP1A	0.0100965	0.251728
MYLPF	0.0117031	0.672042
AP000346.2	0.0124812	0.403202
STS	0.0137081	0.149469
TNNI2	0.0138122	0.177628
DHRS9	0.0139838	0.438541
IGSF6	0.0146937	0.235233
WDR31	0.0148792	0.485804
CPNE7	0.0148792	0.221133
IL9R	0.0149531	0.140247
SRBD1	0.0153605	0.11569
ANKRD35	0.0159882	0.657256
GHR	0.0163611	0.225097
SCNN1D	0.0163726	0.261157
PPP2R3B	0.0163726	0.108547
VSIG10L	0.0164827	0.321802
SLC52A1	0.017154	0.442283
MB	0.017655	0.375923
MYL2	0.0180212	0.394359
RAB3A	0.0181078	0.242408
KAZALD1	0.0203931	0.157214
AGER	0.0209797	0.163204
ACP7	0.0230569	0.211323
AMDHD1	0.0240578	0.27571
AC006254.1	0.0253166	0.165828
PRICKLE1	0.0259867	0.123012
FCRLA	0.0265684	0.176086
PCDHGA10	0.0299043	0.279898
TNNC1	0.0332794	0.114273
FMO1	0.0337564	0.262687
RAET1E	0.0337978	0.261318
ALDH1A2	0.0343727	0.132026
ST6GAL1	0.034618	0.120493
PINLYP	0.0351116	0.221516
AC091057.6	0.0355675	0.459854
EEF1A2	0.0392817	0.29785
ARSK	0.0396349	0.207877
TNNT3	0.0422559	0.121575
ACAP1	0.0448234	0.10181
RALBP1	0.0463427	0.116325
AC040162.1	0.0483902	0.316964
JADE3	0.0489486	0.317742
